# Supplementary material for: The implementation of HTA in medicine pricing and reimbursement policies in Indonesia: Insights from multiple stakeholders
Source: PLoS One. 2019 Nov 27;14(11):e0225626. doi: 10.1371/journal.pone.0225626 (PMC6881021; doi:10.1371/journal.pone.0225626)
Supplement: S4 Table — (XLSX) [file pone.0225626.s005.xlsx]

## Sheet: 1. Attitude towards HTA 
S7. Raw materials
Code	Document group	Document name	Original Segment	Segment in English	Summary	wandy	Sylvi
Attitude towards HTA Implementation	Doctors	doctors 1	Kalau menurut saya bagus kalau memang bisa dijalankan sebagaimana mestinya dan tahu bagaimana cara melakukan HTA	If I think it's good if it can be run properly and know how to do HTA	I agree and I think it is good if it can be run propperly and know how to do HTA	Agree. As long as HTA can be run properly	Agree if it can be run in a right way.
Attitude towards HTA Implementation	Doctors	doctors 1	Tapi saya setuju kalau diterapkan asala diterapkan sebagaimana mestinya	But I agree if applied. As long as it is implemented properly
Attitude towards HTA Implementation	Doctors	doctors 2	“Jadi dalam hal ini apakah HTA sebaiknya diterapkan pada Fornas atau E-katalog yah. Saya rasa iya, dan itu sangat baik karena melakukan seleksi obat yang akan dijamin oleh pemerintah misalnya pada fornas. Sehingga obat-obat yang dijamin pemerintah untuk pasien JKN akan lebih terjamin kualitasnya serta anggaran yang dikeluarkan pemerintah juga tidak sia-sia dalam menjamin obat-obat tersebut yang a…	So in this case whether HTA should be applied to Fornas or E-catalog. I think yes, and it is very good because it does the selection of drugs that will be guaranteed by the government for example on fornas. So the government-guaranteed drugs for JKN patients will be more assured quality. And the budget issued by the government is also not in vain in guaranteeing these drugs that exist in Fornas. …	So in this case whether HTA should be applied to Fornas or E-catalog. I think yes, and it is very good because it does the selection of drugs that will be guaranteed by the government for example on fornas. So the government-guaranteed drugs for JKN patients will be more assured quality. And the budget issued by the government is also not in vain in guaranteeing these drugs that exist in Fornas. …	Agree. Because the drugs in the fornas and e-catalog will be more secure. The budget allocated for the drug is also not in vain. However, although HTA is strongly recommended by WHO, it is not yet known how the selection process is.	Agree (if applied in the national formulary or e-catalogue),especially in relation to medicines selection process, because it will guarantee the quality of medicines and will not waste government budget.
Attitude towards HTA Implementation	Doctors	doctors 3	“Saya setuju dan menurut saya bagus sekali dan memang sebaiknya diterapkan pada fornas ataupun pada e-catalog dan juga semua kebijakan lainnya yang butuh untuk proses seleksi untuk program JKN-KIS. Karena tujuan utama JKN-KIS ini kan mencapai Universal Health Coverage jadi memang sebaiknya HTA diterapkan ”.	"I agree and I think it is very good and should be applied to the fornas or e-catalog as well as all other policies that need to process the selection for the program JKN-KIS. Because the main goal of JKN-KIS is to achieve Universal Health Coverage so it is best to apply HTA ".	"I agree and I think it is very good and should be applied to the fornas or e-catalog as well as all other policies that need to process the selection for the program JKN-KIS. Because the main goal of JKN-KIS is to achieve Universal Health Coverage so it is best to apply HTA ".	Agree. Because the main goal of JKN-KIS is to achieve Universal Health Coverage.	Agree (if applied in the national formulary or e-catalogue), especially in relation to medicines selection process, because it is related to Universal Health Coverage attainment.
Attitude towards HTA Implementation	Doctors	doctors 4	“Iya, saya rasa ini sangat bagus dan saya sangat setuju sekali apabila diterapkan pada fornas ataupun e-catalog. Karena disitukan kita menyeleksi obat-obat apa yang bisa diberikan ke pasien secara gratis atau obat apa yang disubsidi oleh negara. Jadi memang HTA adalah kebijakan yang pas untuk mengoptimalkan fornas. Dengan metode HTA ini kan kita bisa menyeleksi obat yang akan dimasukkan dalam for…	"Yes, I think this is very good and I really agree if it is applied to the fornas or e-catalog. Because of that policy we select what drugs can be given to patients for free or what drugs are subsidized by the state. So indeed HTA is the right policy to optimize fornas. With this method of HTA we can select the drugs to be included in the fornas by looking at some considerations. With considerati…	"Yes, I think this is very good and I really agree if it is applied to the fornas or e-catalog. Because of that policy we select what drugs can be given to patients for free or what drugs are subsidized by the state. So indeed HTA is the right policy to optimize fornas. With this method of HTA we can select the drugs to be included in the fornas by looking at some considerations. With considerati…	Agree. Because it selects drugs that are subsidized by the state, and will be given free of charge to patients. In addition, HTA can be used to optimize fornas because it selects the list of fornas drugs by looking at some clear considerations. So give an explanation to the doctor about the reasons for the selection of fornas drug list.	Agree (if applied in the national formulary or e-catalogue), especially in relation to medicines selection process.
Attitude towards HTA Implementation	Doctors	doctors 5	“Apabila program ini diterapkan pada fornas ataupun e-catalog saya sangat setuju dan pasti akan sangat bagus dan memberikan manfaat yang besar.	"If the program is applied to the fornas or e-catalog I am very amenable and will definitely be very good and provide great benefits.	"If the program is applied to the fornas or e-catalog I am very amenable and will definitely be very good and provide great benefits.	Strongly agree because HTA will definitely be very good and provide great benefits	Agree (if applied in the national formulary or e-catalogue).
Attitude towards HTA Implementation	Doctors	doctors 6	“Iya, saya rasa itu sangat bagus. Pada fornas misalnya apakah obat tersebut telah dipilih dengan membandingkan obat tersebut dengan jenis yang sama atau dengan jenis yang berbeda tapi memberikan manfaat yang lebih besar. Saya rasa HTA ini bisa menjadi solusi agar obat-obat yang ada di fornas dan e-catalog terjamin sebagai obat pilihan terbaik dan layak untuk disubsidi oleh pemerintah kepada pasie…	"Yeah, I think that's very good. In the fornas, for example whether the drug has been selected by comparing the drug with the same type or with different types but provides greater benefits. I think this HTA can be a solution to the existing drugs in the fornas and e-catalogs guaranteed as the best and the most viable medicine to be subsidized by the government to JKN-KIS patients. "	"Yeah, I think that's very good. In the fornas, for example whether the drug has been selected by comparing the drug with the same type or with different types but provides greater benefits. I think this HTA can be a solution to the existing drugs in the fornas and e-catalogs guaranteed as the best and the most viable medicine to be subsidized by the government to JKN-KIS patients. "	Agree. Because drugs are selected by comparing with other drugs that provide greater benefits. HTA can be a solution for choosing the best and feasible drug to subsidize by the GOI	Agree (if applied in the national formulary or e-catalogue), especially in relation to medicines selection process, because it will guarantee the quality of medicines and will not waste government budget.
Conclusion	Doctors	All doctors				All doctors agree with the the implementation of HTA on medicine policy in JKN-KIS as long as it can be run properly. Some reasons are main goal of JKN-KIS is to achieve UHC and recommended by WHO; The budget allocation for medicine list on mdicine policies (NF and E-Catalogue) is noy in vain since all medicines have already well selected with some clear considerations; The consideration of HTA f…	Agree if HTA is applied in the process of selection medicines for the national formulary or e-catalogue. It will guarantee the quality of the medicines and will use government budget efficiently, also will support Universal Health Coverage.
Attitude towards HTA Implementation	Policy Maker	NHI 1	HTA itu penting, HTA itu apalagi untuk penjaminan. Apalagi didalam situasi ada sesuatu keterbatasan pendanaan, kemudian ada eskalasi begitu banyak manfaat yang dijamin. Nah, HTA itu perlu, namun ada prasyaratnya.	HTA is important, especially for guarantees. Moreover, in the situation there is something financing limitations, then there is escalation so many benefits are guaranteed. Well, HTA is necessary, but there are preconditions.	HTA is important, especially for guarantees. Moreover, in the situation there is something financing limitations, then there is escalation so many benefits are guaranteed. Well, HTA is necessary, but there are preconditions.	Agree. Since, HTA is important especially for guarantees. Moreover, in the situation of limited budget and there is escalation. But there are pre conditions	HTA is important.
Attitude towards HTA Implementation	Policy Maker	NHI 2	Iya. Dan kita sudah mulai. Tim HTA mulai mengevaluasi obat kanker yang ada di fornas yang paling mengambil anggaran besar.	Yes and we have started. The HTA team is beginning to evaluate the cancer drugs that are in the fornas that most take the big budget.	Yes and we have started. The HTA team is beginning to evaluate the cancer drugs that are in the fornas that most take the big budget.	Agree. The HTA team began to evaluate the cancer medicines.	Agree. HTA has started.
Conclusion	Policy Maker	All NHI Agencies				All NHI Agencies as a representative of policy makers agree with the implementation of HTA on medicine policy in JKN-KIS. Because it is neccessary in budget limitation.	Acknowledge the importance and the implementation of HTA.
Attitude towards HTA Implementation	Patients	Patient 1	“In my opinion, it can be, because it's beneficial”	“In my opinion, it can be, because it's beneficial”	“In my opinion, it can be, because it's beneficial”	Agree. Because it is beneficial.	"same"
Attitude towards HTA Implementation	Patients	patient 2	“Yes, since it is better, isn’t it?”	“Yes, since it is better, isn’t it?”	“Yes, since it is better, isn’t it?”	Agree. Because it is better.	"same"
Attitude towards HTA Implementation	Patients	Patient 3	“Yes, because I think this program is already implemented in some developed and developing countries. Indonesia also is a country which is now actively build the infrastructure. Especially for the better health care system”	“Yes, because I think this program is already implemented in some developed and developing countries. Indonesia also is a country which is now actively build the infrastructure. Especially for the better health care system”	“Yes, because I think this program is already implemented in some developed and developing countries. Indonesia also is a country which is now actively build the infrastructure. Especially for the better health care system”	Agree. Because It has already implemented in some developed and developing countries. Furthermore, Indonesia is actively build infrastructure. Especially in health sector	Agree and assumed the program has been already implemented in other countries.
Attitude towards HTA Implementation	Patients	Patient 4	“Yes, because it is good for Indonesia.”	“Yes, because it is good for Indonesia.”	“Yes, because it is good for Indonesia.”	Agree. Because it is good for Indonesia	"same"
Attitude towards HTA Implementation	Patients	Patient 5	“Yes, because it is for the benefit of us all”	“Yes, because it is for the benefit of us all”	“Yes, because it is for the benefit of us all”	Agree. Because it has benefit for all society.	"same"
Attitude towards HTA Implementation	Patients	patient 6	“Yes, that's good. Why in other countries [it] can be [implemented], in Indonesia can’t.”	“Yes, that's good. Why in other countries [it] can be [implemented], in Indonesia can’t.”	“Yes, that's good. Why in other countries [it] can be [implemented], in Indonesia can’t.”	Agree. Because it is already implemented in other countries	Agree and assumed the program has been already implemented in other countries.
Conclusion	Policy Maker	All Patients				All Patients agree with the implementation of HTA on Medicine policy in JKN-KIS. Because it has been implemented in other countries (developed and developing) countries.	Agree because they assumed it will be beneficial and it has been implemented in other countries as well.
Attitude towards HTA Implementation	Pharmaceutical Industry	Pharmaceutical Industry 1	“Menurut saya HTA tetap perlu dilaksanakan. Tetapi, tidak dilaksanakan dalam program jangka pendek. HTA dapat digunakan pada pra-qualifikasi. Tetapi, bagi industri farmasi masih butuh waktu untuk menyesuaikan standar sesuai dengan standar yang akan ditetapkan oleh tim HTA. Harus ada program sosialisasi, dan harus ada program penyesuaian.	I think HTA still needs to be implemented. However, it is not implemented in short-term programs. HTA can be used on pre-qualification. However, for the pharmaceutical industry it still takes time to adjust the standards according to the standards to be set by the HTA team. There should be a socialization program, and there should be an adjustment program.	I think HTA still needs to be implemented. However, it is not implemented in short-term programs. HTA can be used on pre-qualification. However, for the pharmaceutical industry it still takes time to adjust the standards according to the standards to be set by the HTA team. There should be a socialization program, and there should be an adjustment program.	Agree. But not implemented in short-term programs.	Agree for a long run.
Conclusion		Pharmaceutical Industry				representative of pharmaceutical industry agree with the implementation of HTA on medicine policy on JKN-KIS but not in short-term programs.	Agree that it is a long-term program and stressed the need for other programs to support pharmaceutical companies to adopt HTA standard.
Attitude towards HTA Implementation	Pharmacist	Pharmacist 1	“Menurut saya apabila program ini dijalankan sesuai dengan fungsinya akan sangat bagus. Karena semua stakeholder tercover kepentingannya, jadi tidak ada stakeholder yang merasa dirugikan baik dalam hal peresepan obat dan pendaftaran obat. ”.	"I think if the program is executed in accordance with its function will be very good. Because all stakeholder interests are covered, so no stakeholders feel disadvantaged either in terms of prescribing drugs and drug registrations. ".	"I think if the program is executed in accordance with its function will be very good. Because all stakeholder interests are covered, so no stakeholders feel disadvantaged either in terms of prescribing drugs and drug registrations. ".	agree. Because all stakeholder interests will be covered. So no one is harmed in terms of prescription and medicine registration.	Agree if it can be run in a right way because it will cover all stakeholders' interests.
Attitude towards HTA Implementation	Pharmacist	Pharmacist 2	Pada dasarnya, kalau tujuan HTA diadakan seperti yang anda katakan, saya setuju.	Basically, if the purpose of HTA is held as you say, I agree.	Basically, if the purpose of HTA is held as you say, I agree.	Agree. Whenever HTA is executed in accordance with HTA purposes described by WHO.	Agree based on its purpose.
Attitude towards HTA Implementation	Pharmacist	Pharmacist 3	Ya, untuk merumuskan efektifitas dan kualitas dalam terapi	Yes, to formulate the effectiveness and quality of therapy	Yes, to formulate the effectiveness and quality of therapy	Agree. Because HTA can formulate the effectiveness and quality of therapy.	"same"
Attitude towards HTA Implementation	Pharmacist	Pharmacist 4	“Saya sangat setuju apabila program HTA ini diterapkan dalam mendukung kebijakan obat JKN-KIS. Karena melalui program HTA dapat melakukan evaluasi kepada pemilihan obat pada fornas atau penetapan harga pada e-catalogue”.	"I strongly agree if this HTA program is implemented in support of JKN-KIS drug policy. Because, through the HTA program can conduct an evaluation to the selection of drugs at the fornas or pricing on e-catalog ".	"I strongly agree if this HTA program is implemented in support of JKN-KIS drug policy. Because, through the HTA program can conduct an evaluation to the selection of drugs at the fornas or pricing on e-catalog ".	strongly agree. Because it can evaluate the selection of drugs on fornas and pricing on e-catalog.	Agree because it can evaluate the medicines selection in the national formulary or the price in the e-catalogue.
Attitude towards HTA Implementation	Pharmacist	Pharmacist 5	“Saya masih belum terlalu paham yah bagaimana metode seleksinya, saya hanya tahu ini akan dilaksanakan oleh kementrian kesehatan, sementara untuk menjamin obat itukan sudah ada BPOM. Bagaimana dong nanti peran BPOM. Apakah tidak terjadi timpang tindih. Tapi apabila memang bisa dijalankan dengan baik, baik itu oleh BPOM atau Kementrian kesehatan saya setuju saja. Karena akan lebih menjamin kualita…	"I still do not really understand well how the selection method, I only know this will be implemented by the ministry of health, while to ensure the drug is already there BPOM. How dong later role of BPOM. Does not happen overlap. But if it can be run well, either by BPOM or the Ministry of health I agree only. Because it will better guarantee the quality of the drug and guarantee the price of th…	"I still do not really understand well how the selection method, I only know this will be implemented by the ministry of health, while to ensure the drug is already there BPOM. How dong later role of BPOM. Does not happen overlap. But if it can be run well, either by BPOM or the Ministry of health I agree only. Because it will better guarantee the quality of the drug and guarantee the price of th…	Agreed if the HTA run well because it will guarantee the quality of the drug and guarantee the price of the drug in accordance with the price should. However, in terms of drug guarantees, there is already a Food and Drugs Guarantee Agency (BPOM). Strived for no role conflict with the ministry of health as the organizer of HTA Implementation.	Agree if the role of HTA does not overlap with INDFC because it will guaranti medicines quality and price.
Attitude towards HTA Implementation	Pharmacist	Pharmacist 6	saya sangat setuju, tapi program ini kan belum berjalan di Indonesia”.	I strongly agree, but this program has not run in Indonesia ".	I strongly agree, but this program has not run in Indonesia ".	Strongly agree . But the program has not run yet in Indonesia.	Agree, however the program has not run yet.
Conclusion	Pharmacist	All Pharmacists				All Pharmacist agree with the implementation of HTA on medicine policy in JKN-KIS. Because all stakeholders interest will be covered, it can formulate the effectiveness and quality of therapy, It can evaluate the selection of drugs on fornas and pricing on e-catalog. But, It has not run yet in Indonesia. When it run, It should be strived for no role confilct between Food and Drug Guarantee Agency…	Agree with various reasons/conditions.

## Sheet: 2. Advantage of HTA 
S7. Raw materials
Code	Document group	Document name	Original Segment	Segment in English	Summary	Wandy	sylvi
Advantage of HTA Implementation	Doctors	doctors 1	“Keuntungannya itu obat terseleksi dengan baik. Jadi obat yang ada di fornas itu betul-betul obat yang dibutuhkan. Bisa juga digunakan sebagai alat untuk meyakinkan dokter-dokter kalau memang obatnya layak diresepkan.	"The advantage is the drug is selected properly. So the medicine in the fornas is really the medicine needed. It can also be used as a tool to convince doctors if the medicine is worth prescribing.	"The advantage is the drug is selected properly. So the medicine in the fornas is really the medicine needed. It can also be used as a tool to convince doctors if the medicine is worth prescribing.	1. Medicines in NF would be well-selected as needed; 2. To convince doctors that list of medicines in the fornas deserve to be prescribed.	1. well-selected medicines in the national formulary. 2. an evidence for assuring doctors to prescribe medicines
Advantage of HTA Implementation	Doctors	doctors 2	“Keuntungan pada fornas yaitu obat akan terseleksi dengan baik sebelum diputuskan masuk dalam daftar obat yang digratiskan ke pasien sehingga obat-obat yang ada di dalam daftar fornas itu adalah memang obat yang dibutuhkan di Indonesia. Kalau keuntungan pada e-catalog harganya akan diputuskan berdasarkan banyak masukan dari dokter, apoteker, akademisi dan ahli ekonomi sehingga harganya memang lay…	"The advantage to the fornas is that the drug will be selected well before it is decided to be included in the list of drugs that are free to the patient so that the drugs on the list of fornas is indeed a medicine needed in Indonesia. Profit on e-catalogs is the price will be decided on the basis of many inputs from doctors, pharmacists, academics and economists so that the price is worthy to tr…	"The advantage to the fornas is that the drug will be selected well before it is decided to be included in the list of drugs that are free to the patient so that the drugs on the list of fornas is indeed a medicine needed in Indonesia. Profit on e-catalogs is the price will be decided on the basis of many inputs from doctors, pharmacists, academics and economists so that the price is worthy to tr…	1. Medicines in NF would be well-selected as needed. 2. Medicines guaranteed by the government will get good quality. 3. The budget of medicine issued by the government is not wasted 4. Obtain the price of the medicines that are eligible to be traded to the Pharmaceutical Industry in e-catalog.	1. well-selected medicines in the national formulary --> the quality of medicines will be guaranteed and the government budget will be efficiently spent. 2. appropriate prices of medicines in the e-catalogue.
Advantage of HTA Implementation	Doctors	doctors 2	Itu sangat baik karena melakukan seleksi obat yang akan dijamin oleh pemerintah misalnya pada fornas. Sehingga obat-obat yang dijamin pemerintah untuk pasien JKN akan lebih terjamin kualitasnya serta anggaran yang dikeluarkan pemerintah juga tidak sia-sia dalam menjamin obat-obat tersebut yang ada di Fornas.	HTA is very good because it does the selection of drugs that will be guaranteed by the government for example on fornas. So the drugs that the government guaranteed for JKN patients will be more assured quality and the budget issued by the government is also not in vain in guaranteeing these drugs that exist in Fornas.
Advantage of HTA Implementation	Doctors	doctors 3	“Masalah kita kan masalah transparansi. Kalau memang HTA diterapkan pada fornas misalnya proses pemilihan obatnyakan bisa jadi jelas. Jadi tidak ada alasan lagi bagi para dokter untuk tidak meresepkan obat berdasarkan kebijakan pemerintah.”.	"Our problem is the issue of transparency. If HTA is applied to the fornas, for example, the process of choosing a drug may be obvious. So there's no reason for doctors not to prescribe drugs based on government policy. "	"Our problem is the issue of transparency. If HTA is applied to the fornas, for example, the process of choosing a drug may be obvious. So there's no reason for doctors not to prescribe drugs based on government policy. "	1. The selection of the list of medicines in the NF will be clear and transparent; 2. To convince doctors that list of medicines in the fornas deserve to be prescribed.	1. transparency in the process of medicines selection --> assuring doctors to prescribe medicines.
Advantage of HTA Implementation	Doctors	doctors 4	Kalau HTA diterapkan pada fornas ataupun pada e-catalog obatnya akan lebih terseleksi dengan baik. Bukti-bukti ilmiahnya ada, alasan-alasan lainnya seperti efektifitas biaya dan efisiensinya juga ada.	If the HTA is applied to the fornas or to the e-catalog, the medicine will be better selected. Scientific evidence exists, other reasons such as cost effectiveness and efficiency also exist.	If the HTA is applied to the fornas or to the e-catalog, the medicine will be better selected. Scientific evidence exists, other reasons such as cost effectiveness and efficiency also exist. So this HTA can be as a protector for doctors to drug companies. Protector means to protect the integrity of doctors not to be tempted by the promise of drug companies. Because there is a reason why can not p…	1. Medicines in NF and e-catalogue would be well-selected as needed; 2. Availability of scientific evidence such as efficiency and cost effectiveness; 3. HTA can be used as a protector for doctors to avoid incentives from pharmaceutical companies that lead to the prescription of non-NF medicines.	1. well-selected medicines because they are supported by scientific evidences.
Advantage of HTA Implementation	Doctors	doctors 4	Jadi HTA ini bisa sebagai pelindung bagi dokter juga ke perusahaan-perusahaan obat. Pelindung maksudnya untuk melindungi integritas dokter agar tidak tergiur dengan janji perusahaan obat. Karena sudah ada alasan kenapa tidak bisa meresepkan obat kami dok. Yah kami bisa bilang obat anda tidak lulus HTA. Saya rasa seperti itu keuntungannya.	So this HTA can be as a protector for doctors to drug companies. Protector means to protect the integrity of doctors not to be tempted by the promise of drug companies. Because there is a reason why can not prescribe our medicine dock ?. Well we can say your medicine does not pass the HTA. I think that's the advantage.			2. supporting doctors to prescribe evidence-based medicines.
Advantage of HTA Implementation	Doctors	doctors 5	Manfaat yang didapatkan apabila HTA diterapkan pada kebijakan obat di era JKN-KIS, baik itu fornas maupun e-catalog akan memberikan transparansi dan memperlihatkan alasan yang jelas mengapa suatu obat diberikan untuk treatment pada suatu penyakit. Nah, kalau harus masuk fornas kan harus seperti itu, ada perbandingan beberapa obat dilihat efektifitasnya, efisiensinya dan banyak aspek kemudian obat…	Benefits obtained when HTA is applied to drug policy in the JKN-KIS era, be it fornas or e-catalog, it will provide transparency and show clear reasons why a drug is given for treatment in a disease. Well, if you have to enter the fornas should be like that, there is a comparison of some drugs seen effectiveness, efficiency and many aspects then drugs that meet the criteria that can be incorporat…	Benefits obtained when HTA is applied to drug policy in the JKN-KIS era, be it fornas or e-catalog, it will provide transparency and show clear reasons why a drug is given for treatment in a disease. Well, if you have to enter the fornas should be like that, there is a comparison of some drugs seen effectiveness, efficiency and many aspects then drugs that meet the criteria that can be incorporat…	1. The selection of the list of medicines in the NF will be clear and transparent; 2. Medicines in NF would be well-selected as needed; 3. Medicines guaranteed by the government will get good quality.	1. Transparency in the decision making of including medicines in the national formulary and e-catalogue. 2. an evidence for assuring doctors to prescribe medicines. 3. well-selected medicines in the national formulary --> more quality medicines.
Advantage of HTA Implementation	Doctors	doctors 6	“Apabila HTA diterapkan pada fornas maupun e-catalog yaitu daftar obat yang dipilih dapat lebih dipertanggungjawabkan kemananannya, efektiifitasnya, biayanya, dan beberapa aspek-aspek yang lainnya.”	"If HTA is applied to the fornas or e-catalog the list of selected drugs can be more accountable for its safety, its effectiveness, its cost, and some other aspects."	"If HTA is applied to the fornas or e-catalog the list of selected drugs can be more accountable for its safety, its effectiveness, its cost, and some other aspects." I think this HTA can be a solution to the existing drugs in the fornas and e-catalogs guaranteed as the best and the most viable medicine to be subsidized by the government to JKN-KIS patients. "	1. list of selected medicines in NF and e-catalogue can be more accountable for its safety, its effectiveness, its cost, and some other aspects. 2. Medicines in NF would be well-selected as needed;	more accountable medicines (in terms of effectiveness, safety, cost, etc.)
Advantage of HTA Implementation	Doctors	doctors 6	Saya rasa HTA ini bisa menjadi solusi agar obat-obat yang ada di fornas dan e-catalog terjamin sebagai obat pilihan terbaik dan layak untuk disubsidi oleh pemerintah kepada pasien JKN-KIS.”	I think this HTA can be a solution to the existing drugs in the fornas and e-catalogs guaranteed as the best and the most viable medicine to be subsidized by the government to JKN-KIS patients. "			medicines in the national formulary and e-catalogue are guaranteed to be the best-selected and well spent.
Conclusion	Doctors	All Doctors				Almost all doctors considered that the advantage of HTA Implementation in medicine policies (NF and E-catalogue) is the list of medicine would be well-selected as needed. Furthermore it will get good quality	There is a guarantee of good-quality medicines in the national formulary and of worth of money spent for the medicines, give transparency in the process of medicines selection that will give assurance for doctors to prescribe the medicines and to argue with pharmaceutical industries.
Advantage of HTA Implementation	Patients	Patient 1	“The advantage is we may not be doubtful anymore in taking medicine”	“The advantage is we may not be doubtful anymore in taking medicine”	“The advantage is we may not be doubtful anymore in taking medicine”	The patient may have no doubt in taking medicine	"same"
Advantage of HTA Implementation	Patients	patient 2	“Maybe the medicine will be better because [it’s] resulted from a selection”	“Maybe the medicine will be better because [it’s] resulted from a selection”	“Maybe the medicine will be better because [it’s] resulted from a selection”	The medicine will be better because the medicine policies resulted from a selection	"same"
Advantage of HTA Implementation	Patients	Patient 3	“Many benefits can be achieved by patients. Such as the quality of medicines is more assured. For the health professionals also got benefits since they do not have think hardly what medicines can be prescribe to the patients. Because there is a reference that they have for it.”	“Many benefits can be achieved by patients. Such as the quality of medicines is more assured. For the health professionals also got benefits since they do not have think hardly what medicines can be prescribe to the patients. Because there is a reference that they have for it.”	“Many benefits can be achieved by patients. Such as the quality of medicines is more assured. For the health professionals also got benefits since they do not have think hardly what medicines can be prescribe to the patients. Because there is a reference that they have for it.”	1. Medicines guaranteed by the government will get good quality. 2. To convince doctors that list of medicines in the fornas deserve to be prescribed.	Patients receive well-guaranteed quality medicines. Doctors prescribe medicines easier.
Advantage of HTA Implementation	Patients	Patient 4	“I think the benefit is there is no doubt about the price of the medicine anymore.”	“I think the benefit is there is no doubt about the price of the medicine anymore.”	“I think the benefit is there is no doubt about the price of the medicine anymore.”	Obtain the price of the medicines that are eligible to be traded	There will be no question about the price of medicines
Advantage of HTA Implementation	Patients	Patient 5	“The advantage may be in terms of the patient is more assured medicinal properties”	“The advantage may be in terms of the patient is more assured medicinal properties”	“The advantage may be in terms of the patient is more assured medicinal properties”	The patient may have no doubt in taking medicine	No question about the properties of the medicines itself.
Advantage of HTA Implementation	Patients	patient 6	“The medicine may be well selected.”	“The medicine may be well selected.”	“The medicine may be well selected.”	Medicines in NF would be well-selected as needed;	well-selected medicines.
Conclusion	Patients	All Patients					No question about the quality and the price of the medicines, patients have no doubt in taking medicine, help doctors prescribing the medicines.
Advantage of HTA Implementation	Pharmaceutical Industry	Pharmaceutical Industry 1	Dari sudut pandang industri farmasi, ketika HTA diterapkan di industri farmasi akan terjadi peningkatan grade.	From the point of view of the pharmaceutical industry, when HTA is applied in the pharmaceutical industry there will be a grade increase.	From the point of view of the pharmaceutical industry, when HTA is applied in the pharmaceutical industry there will be a grade increase. I imagine that by 2019, when Universal Health Coverage has been implemented maybe our class will be upgraded.	There will be a grade increase in pharmaceutical industry.	Improve the quality of pharmaceutical industries.
Advantage of HTA Implementation	Pharmaceutical Industry	Pharmaceutical Industry 1	Saya membayangkan pada 2019, ketika Universal Health Coverage sudah terimplementasi mungkin kita akan naik kelas.	I imagine that by 2019, when Universal Health Coverage has been implemented maybe our class will be upgraded.
Conclusion	Pharmaceutical Industry	Pharmaceutical Industry 1					Improve the quality of pharmaceutical industries.
Advantage of HTA Implementation	Pharmacist	Pharmacist 1	“Salah satu keuntungannya yaitu bagi dokter dalam meresepkan obat akan lebih mudah. Karena semua obat yang sudah terdaftar pada fornas dan e-catalog sudah sesuai dengan Indikasi, dan semua kriteria lainnya pada HTA”.	"One of the advantages is for doctors in prescribing drugs will be easier. Since all drugs already registered in the fornas and e-catalogs are in compliance with Indications, and all other criteria on HTA ".	"One of the advantages is for doctors in prescribing drugs will be easier. Since all drugs already registered in the fornas and e-catalogs are in compliance with Indications, and all other criteria on HTA ".	To convince doctors that list of medicines in the fornas deserve to be prescribed.	Help doctors prescribing the medicines.
Advantage of HTA Implementation	Pharmacist	Pharmacist 2	“Jika memang HTA bisa mengsinkronkan antara fornas, formularium rumah sakit. e-catalog dan kebijakan obat lainnya, Keuntungannya bisa dirasakan oleh pasien dan juga industri farmasi. Karena memang harga obat yang ditetapkan oleh pemerintah di e-catalog terlalu murah sehingga akan berpengaruh di proses produksi dan kualitas obat. Dokter juga mendapatkan keuntungan karena sudah mendapatkan panduan …	"If indeed HTA can synchronize between the fornas, hospital formulas, e-catalogs and other drug policies, the benefits can be felt by patients as well as the pharmaceutical industry. Because the price of drugs set by the government in e-catalog is too cheap so it will affect the production process and the quality of the drug. Doctors also benefit from having a clear guide in prescribing drugs. "	"If indeed HTA can synchronize between the fornas, hospital formulas, e-catalogs and other drug policies, the benefits can be felt by patients as well as the pharmaceutical industry. Because the price of drugs set by the government in e-catalog is too cheap so it will affect the production process and the quality of the drug. Doctors also benefit from having a clear guide in prescribing drugs. "	1. To convince doctors that list of medicines in the fornas deserve to be prescribed; 2. Obtain the price of the medicines that are eligible to be traded to the Pharmaceutical Industry in e-catalog.	Help doctors prescribing the medicines.
Advantage of HTA Implementation	Pharmacist	Pharmacist 3	memberikan pertimbangan ataupun alternative yang dapat memperbaiki system implementasi JKN,	Provide consideration or alternatives that can improve the implementation system of JKN,	Provide consideration or alternatives that can improve the implementation system of JKN,	Provide consideration or alternatives that can improve the implementation system of JKN,	improve the JKN system.
Advantage of HTA Implementation	Pharmacist	Pharmacist 4	“Keuntungan yang bisa diperoleh dari HTA yaitu semua data yang diperoleh berdasrkan bukti mutakhir sehingga pemilihan obat pada fornas dan penetapan harga obat pada e-catalogue berdasarkan pertimbangan yang matang sehingga bisa menguntungkan semua stakeholder terkait.	"The advantage that can be obtained from the HTA is that all data obtained based on the latest evidence so that the selection of drugs on fornas and drug pricing on e-catalogs based on mature considerations that can benefit all relevant stakeholders.	"The advantage that can be obtained from the HTA is that all data obtained based on the latest evidence so that the selection of drugs on fornas and drug pricing on e-catalogs based on mature considerations that can benefit all relevant stakeholders.	Availability of scientific evidence for selecting medicines	advantage for all relevant stakeholders because of careful consideration in medicines selection and pricing.
Advantage of HTA Implementation	Pharmacist	Pharmacist 5	“Banyak keuntungan yang didapatkan kalau HTA dijalankan. Keuntungan yang pertama untuk pasien, mereka akan mendapatkan obat yang terjamin kualitasnya, kedua bagi industri farmasi, mereka akan mendapatkan harga obat yang layak untuk dikompetisikan. Bagi tenaga kesehatan dokter atau apoteker, mereka akan lebih leluasa dalam meresepkan obat karena obat pilihan yang masuk di fornas ataupun ecatalogue…	"Many advantages are obtained if the HTA is run. The first advantage for patients, they will get a quality assured drug, second for the pharmaceutical industry, they will get the price of drugs that are worthy to be competed. For health professionals, doctors or pharmacists, they will be more flexible in prescribing drugs because the drug of choice in the fornas or ecatalogue has gone through the…	"Many advantages are obtained if the HTA is run. The first advantage for patients, they will get a quality assured drug, second for the pharmaceutical industry, they will get the price of drugs that are worthy to be competed. For health professionals, doctors or pharmacists, they will be more flexible in prescribing drugs because the drug of choice in the fornas or ecatalogue has gone through the…	1. Patients will get the drug with guaranteed quality; 2. Obtain the price of the medicines that are eligible to be traded to the Pharmaceutical Industry in e-catalog; 3. Medicines in NF would be well-selected as needed; 4. To convince doctors that list of medicines in the fornas deserve to be prescribed.	well-guaranteed quality medicines for the patients, competitive medicines price for pharmaceutical industries, help doctors prescribing the medicines.
Advantage of HTA Implementation	Pharmacist	Pharmacist 6	“keuntungan HTA itu dari segi penentuan paket atau kalau spesifik pada obat. Penentuan daftar obat yang masuk dalam sistem paket akan lebih terseleksi secara komprehensif”	The benefits of HTA are in terms of determining the package or if it is specific to the drug. Determination of list of drugs included in the package system will be more comprehensively selected "	The benefits of HTA are in terms of determining the package or if it is specific to the drug. Determination of list of drugs included in the package system will be more comprehensively selected "	Medicines in NF would be well-selected as needed;	well-selected medicines.
Conclusion	Pharmacist	All Pharmacists					help doctors prescribing the medicines, careful consideration in medicines selection and pricing --> well selected medicines with well-price, well quality medicines for patients are guaranteed, improve JKN system.
Advantage of HTA Implementation	Policy Maker	HTA 1	Jadi obat yang diberikan kemasyarakat itu obat yang terbukti mulai dai keamanannya sampai obat yang negara mampu menyediakannya (ketersediaannya), afordabilitasnya ada, dan adapty for money jadi harus terjaminkan itu, jadi misalnya yah, obatnya sangat efektif, tapi tidak affordable, tidak terjangkau oleh masyarakat, nah jadi ada keputusan (deliberation) yang berpihak kepada kepentingan masyarakat.	So the drug given to the community is a proven drug from its safety until the drugs that the country is able to provide (availability), its affordability and adapty for money is available, so it should be guaranteed. So for example, the medicine is very effective, but not reachable by the community, so there is a decision (deliberation) in favor of the public interest.	So the drug given to the community is a proven drug from its safety until the drugs that the country is able to provide (availability), its affordability and adapty for money is available, so it should be guaranteed. So for example, the medicine is very effective, but not reachable by the community, so there is a decision (deliberation) in favor of the public interest.	1. Medicines guaranteed by the government will get good quality; 2. The budget of medicine issued by the government is not wasted; 3. Getting the most effective medicine in accordance with the available budget; 4. Obtain decision in favor of the public interest	evidence-based medicines for society (safe, available, affordable, well-cost)
Advantage of HTA Implementation	Policy Maker	HTA 2	Pasti kita kan mendapatkan obat-obat yang berkualitas, baik, ditambah dengan dampak biaya terhadap jkn itu benar-benar sudah diperhitungkan, artinya obat yang berkualitas tetapi tidak membuat dana jkn habis sia-sia, kan bagusnya ada evaluasi terus meneruskan seperti itu.	The advantage is definitely we get good quality drugs. Moreover, the cost impact on the jkn has really been taken into account. That means a quality drug but does not make funds jkn out in vain, it's good there is such continuous evaluation.	The advantage is definitely we get good quality drugs. Moreover, the cost impact on the jkn has really been taken into account. That means a quality drug but does not make funds jkn out in vain, it's good there is such continuous evaluation.	1. Medicines guaranteed by the government will get good quality; 2. Getting the most effective medicine in accordance with the available budget; 3. The budget of medicine issued by the government is not wasted	well-quality medicines --> well-spent government budget for the medicines.
Advantage of HTA Implementation	Policy Maker	NF 1	Pertama adalah kita bisa menetapkan ini obat ini bisa kita teruskan atau tidak, yang ke 2 kalau kita teruskan, apakah kita teruskan begitu saja, sedangkan harganya mahal tapi bermanfaat. Maka kemudian ada negosiasi dengan industry farmasinya. contohnya kalau didalam uji kliniknya disurvivalnya bisa sekitar 12 bulan, tapi ternyata dalam prakteknya rata-rata hanya 7 bulan, jadi saya tidak mau bayar…	The advantages of applying HTA in the fornas, that is, first is we can set this drug can we continue or not. The second if we continue, do we just continue, while the price is expensive but useful. Then there is the negotiation with the pharmaceutical industry. For example if the clinical trial in survival can be about 12 months, but in practice in average only 7 months, so I do not want to pay t…	The advantages of applying HTA in the fornas, that is, first is we can set this drug can we continue or not. The second if we continue, do we just continue, while the price is expensive but useful. Then there is the negotiation with the pharmaceutical industry. For example if the clinical trial in survival can be about 12 months, but in practice in average only 7 months, so I do not want to pay t…	Obtain base evidence to negotiate medicine prices to the pharmaceutical industry	government will pay for medicines according to evidence-based performance of the medicines itself = well-spent government budget for the medicines.
Advantage of HTA Implementation	Policy Maker	NHI 1	Jadi untuk manfaat langsung yang kita terima itu belum terasa	So for the immediate benefits we receive it has not been felt	We can not feel the benefits of HTA yet	Have not benefited from HTA	has not feel the benefit yet.
Advantage of HTA Implementation	Policy Maker	NHI 1	Jadi kita belum bisa merasakan keuntungan dari HTA	We can not feel the benefits of HTA yet			"same"
Advantage of HTA Implementation	Policy Maker	NHI 2	Ini masih jika ya. Kalau saya menganggap keuntungannya itu lebih besar dari kerugiannya. Untuk lebih memastikan bahwa obat yang kita bayar itu lebih terjamin. Selain itu dana kita di JKN itu kan terbatas sementara biaya yang kita butuhkan setiap tahunnya itu selalu meningkat. Di Indonesia ini kan yang terjadi saat ini biaya perjiwa lebih tinggi dari iuran perjiwa. Jadi, kalau misalnya bisa HTA me…	It's still if it is. If I consider the profit is greater than its loss. To better ensure that the medicine we pay is more secure. In addition, our funds in JKN is limited while the cost we need each year is always increasing. In Indonesia this is what happens now the cost perjiwa higher than the contribution perjiwa. So, if for example HTA could be one of the cost containment.	It's still if it is. If I consider the profit is greater than its loss. To better ensure that the medicine we pay is more secure. In addition, our funds in JKN is limited while the cost we need each year is always increasing. In Indonesia this is what happens now the cost perjiwa higher than the contribution perjiwa. So, if for example HTA could be one of the cost containment.	1. Medicines guaranteed by the government will get good quality; 2. Obtain the most effective and efficient medicine in accordance with the available budget;	as an assurance for government to pay for guaranteed well-quality medicines.
Advantage of HTA Implementation	Policy Maker	WHO 1	HTA movement I would say because it helps countries to be more efficient but also to be more transparrent in decision making. If you adopt a new drug or a new benefit package or a new device that you also have responsibilities to the tax-payer why you include it or why not, that everybody can check you know. And this kind of transparency is also one of the reasons why there is HTA and why for my …	HTA movement I would say because it helps countries to be more efficient but also to be more transparrent in decision making. If you adopt a new drug or a new benefit package or a new device that you also have responsibilities to the tax-payer why you include it or why not, that everybody can check you know. And this kind of transparency is also one of the reasons why there is HTA and why for my …		1. Obtain the most effective and efficient medicine in accordance with the available budget; 2. The selection of the list of medicines in the NF will be clear and transparent; 3. Availability of scientific evidence for selecting medicines such as efficiency and cost effectiveness; 4. Medicines in NF would be well-selected as needed; 5. Medicines guaranteed by the government will get good quality;…	efficient budget spent, transparrency in the decision making.
Advantage of HTA Implementation	Policy Maker	WHO 1	For universal health coverage to me that's the most important for LMIC where they like actually all the different come dimensions of the Q........ which population cover, what interventions are out of pocket, HTA is very important, and also what the guy from the world bank said yesterday, and maybe not so well reflected in the Q and I fully agree with him.. it's quality of that .. that should als…	For universal health coverage to me that's the most important for LMIC where they like actually all the different come dimensions of the Q........ which population cover, what interventions are out of pocket, HTA is very important, and also what the guy from the world bank said yesterday, and maybe not so well reflected in the Q and I fully agree with him.. it's quality of that .. that should als…			assurance for the quality of the service (medicines)
Advantage of HTA Implementation	Policy Maker	WHO 1	From the medical proffesion I would guess that they also would like to work according to the latest evidence and that they are providing the best care and quality care and there is I can't imagine unless they have other incentives, for example financial incentives that they want to provide intervention which are suboptimal, I yeah, maybe there are some medical professionals who purposedly want to…	From the medical proffesion I would guess that they also would like to work according to the latest evidence and that they are providing the best care and quality care and there is I can't imagine unless they have other incentives, for example financial incentives that they want to provide intervention which are suboptimal, I yeah, maybe there are some medical professionals who purposedly want to…			health care professionals will provide evidence-based, quality care. Transparency in the decision making of prescribing. Income guaranteed for healthcare professionals because prescribing medicines that are insured. --> I am not sure whether this is also applied in Indonesia.
Advantage of HTA Implementation	Policy Maker	WHO 1	Most important I think it's that they have efficient use of resources, that they don't waste resources, or an intervention which don't make sense, that to me is the most important.. but even you know, for the country, yeah, that their level of health will in terms of life expectancy ...... will improve and I said yesterday too..... in case of vaccines if you have a healthy population, you also ha…	Most important I think it's that they have efficient use of resources, that they don't waste resources, or an intervention which don't make sense, that to me is the most important.. but even you know, for the country, yeah, that their level of health will in terms of life expectancy ...... will improve and I said yesterday too..... in case of vaccines if you have a healthy population, you also ha…			Will save government budget for unnecessary interventions. Healthier population --> healthier workforce --> positive economic growth --> more welfare country.
Advantage of HTA Implementation	Policy Maker	WHO 1	I think also more transparency	I think also more transparency
Advantage of HTA Implementation	Policy Maker	WHO 1	From the other hand, you know when I talked about private industry, I think they benefit from it because it becomes for them also more transparent what should be provided in the documents in order to have their product been in the essential benefit package, yeah, although one of it should be advantage	From the other hand, you know when I talked about private industry, I think they benefit from it because it becomes for them also more transparent what should be provided in the documents in order to have their product been in the essential benefit package, yeah, although one of it should be advantage			More transparency for pharmaceutical industries regarding of what's expected from their product.
Conclusion	Pharmacist	All Pharmacists					1. has not feel the benefit now, 2. give society well-quality medicines/interventions --> healthier population --> healthier workforce --> positive economic growth --> more welfare country, 3. efficient (=well-spent) of government money for the medicines, 4. give transparency in the decision making for prescribing, for producing more quality medicines, for spending budget for the medicines

## Sheet: 3. Disadvantage of HTA 
S7. Raw materials
Code	Document group	Document name	Original Segment	Segment in English	Summary	wandy	Sylvi
Disadvantage of HTA Implementation	Doctors	doctors 1	Kalau kerugiannya itu pasti makan waktu yang lama prosesnya. Tapi untuk kualitas yang bagus tidak apa-apa lama-lama.”.	If the loss is definitely takes a long process. But for good quality it does not matter for long. ".	If the loss is definitely takes a long process. But for good quality it does not matter for long. ".	Takes a long time in the process of medicine selection.	Time consuming.
Disadvantage of HTA Implementation	Doctors	doctors 2	“Untuk kerugian saya rasa proses seleksinya akan sangat lama karena menggunakan banyak pemikiran. Kalau kita lihat daftar obat yang ada di fornas itu kan tidak sedikit. Sehingga, ini bisa saja menghambat proses revisi fornas. Setahu saya fornas sudah direvisi sekali dan itu memakan waktu lebih dari setahun kalau tidak salah. Jadi untuk mendapatkan fornas yang melalui proses HTA saya rasa disitu k…	"For the disadvantage I think the selection process will be very long because it uses a lot of thought. If we look at the list of drugs in the fornas is not a little. Thus, this may inhibit the revision process fornas. As far as I know the fornas has been revised once and it takes more than a year if not wrong. So to get the fornas through the process of HTA I think there is a loss takes a long t…	"For the disadvantage I think the selection process will be very long because it uses a lot of thought. If we look at the list of drugs in the fornas is not a little. Thus, this may inhibit the revision process fornas. As far as I know the fornas has been revised once and it takes more than a year if not wrong. So to get the fornas through the process of HTA I think there is a loss takes a long t…	1. Takes a long time in the process of medicine selection. 2. Hinder the process of revision of medicine policy (NF); 3. Require a lot of human resources and a lot of thought	Time consuming in medicines selection process and prices determination.
Disadvantage of HTA Implementation	Doctors	doctors 3	“Kerugian menggunakan HTA saya masih kurang tahu yah. Disamping programnya belum dijalankan saya juga masih terbatas pengetahuan saya tentang HTA. Di simposium kemarin banyak menjelaskan tentang keuntungannya saja. Tapi yang saya tahu juga proses ini membutuhkan biaya yang tidak sedikit. Jadi kerugiannya mungkin itu juga yaitu mahal.	"The disadvantages of using HTA, I still do not know well. Besides the program has not run yet, My knowledge is still limited about HTA. At the symposium yesterday explained a lot about the benefits alone. But I also know this process requires a lot of money. So the disadvantage may be that it is also expensive.	"The disadvantages of using HTA, I still do not know well. Besides the program has not run yet, My knowledge is still limited about HTA. At the symposium yesterday explained a lot about the benefits alone. But I also know this process requires a lot of money. So the disadvantage may be that it is also expensive.	Require a lot of money Note: Not too know because the program has not run and knowledge about HTA is still limited	"same"
Disadvantage of HTA Implementation	Doctors	doctors 4	Kerugiannya mungkin obat akan semakin mahal apabila sudah melalui proses HTA. Karena kan untuk menyeleksi obat itu kita butuh dana dan orang yang mau dan sanggup untuk menyeleksi obat itu	The disadvantage, maybe the drug will be more expensive when it is through the process of HTA. Because to select the drug we need funds and people willing and able to select the drug	The disadvantage, maybe the drug will be more expensive when it is through the process of HTA. Because to select the drug we need funds and people willing and able to select the drug	The price of medicine would be more expensive	Require a lot of money-->The price of medicine would be more expensive
Disadvantage of HTA Implementation	Doctors	doctors 5	“Kerugian dari HTA ini masih belum jelas karena belum dilihat bagaimana dampaknya. Tetapi kalau tantangannya itu proses HTA ini kan tidak mudah dan biayanya mahal. Jadi bisa saja dengan proses yang sangat selektif menyebabkan harga obat jadi semakin meningkat. Tetapi tetap biaya tidak boleh dibebankan ke pasien tetapi ke negara karena kan sudah program Universal Health Coverage.	"The disadvantage of HTA is still unclear because it has not been seen how it impacts. But if the challenge is this HTA process is not easy and expensive. So it could be a very selective process causing the price of drugs to increase. But still the cost should not be charged to the patient but to the state because it is already a Universal Health Coverage program.	"The disadvantage of HTA is still unclear because it has not been seen how it impacts. But if the challenge is this HTA process is not easy and expensive. So it could be a very selective process causing the price of drugs to increase. But still the cost should not be charged to the patient but to the state because it is already a Universal Health Coverage program.	1. Require a lot of money in the selection process 2. The price of medicine would be more expensive	Require a lot of money-->The price of medicine would be more expensive
Disadvantage of HTA Implementation	Doctors	doctors 6	“Kerugiannya, proses pembuatan fornas dan e-catalog akan lebih lama karena akan melalui beberapa tahap tambahan yang dipersyaratkan di proses HTA. Semakin lama prosesnya maka biayanya juga semakin banyak. Karena harus membayar biaya tambahan administrasi dan lain-lain”.	"The disadvantage, the process of making fornas and e-catalog will be longer because it will go through some additional stages required in the HTA process. The longer the process then the more the cost. Having to pay additional administrative fees and others ".	"The disadvantage, the process of making fornas and e-catalog will be longer because it will go through some additional stages required in the HTA process. The longer the process then the more the cost. Having to pay additional administrative fees and others ".	1. Takes a long time in the process of medicine selection; 2. Require a lot of money in the selection process	Time consuming in medicines selection process and prices determination --> require a lot of money
Conclusion	Doctors	All Doctors					Time consuming, costly. This could in consequence increase the price of medicines.
Disadvantage of HTA Implementation	Patients	Patient 1	“In my opinion, there is no disadvantage”	“In my opinion, there is no disadvantage”	“In my opinion, there is no disadvantage”	No disadvantage	"same"
Disadvantage of HTA Implementation	Patients	patient 2	“How can there be any disadvantages, it’s a good program, I don’t think there are disadvantages”	“How can there be any disadvantages, it’s a good program, I don’t think there are disadvantages”	“How can there be any disadvantages, it’s a good program, I don’t think there are disadvantages”	No disadvantage	"same"
Disadvantage of HTA Implementation	Patients	Patient 3	“Yahh.. Maybe because every programs certainly needs money to pay all human resources and other resources. So, the government should be smart to prefer the resources.”	“Yahh.. Maybe because every programs certainly needs money to pay all human resources and other resources. So, the government should be smart to prefer the resources.”	“Yahh.. Maybe because every programs certainly needs money to pay all human resources and other resources. So, the government should be smart to prefer the resources.”	Require a lot of money	Require money.
Disadvantage of HTA Implementation	Patients	Patient 4	“I think there are no disadvantages because it is indeed good to be implemented.”	“I think there are no disadvantages because it is indeed good to be implemented.”	“I think there are no disadvantages because it is indeed good to be implemented.”	No disadvantage	"same"
Disadvantage of HTA Implementation	Patients	Patient 5	“I think, there is no disadvantages”	“I think, there is no disadvantages”	“I think, there is no disadvantages”	No disadvantage	"same"
Disadvantage of HTA Implementation	Patients	patient 6	“Hmmmm, nothing I think.”	“Hmmmm, nothing I think.”	“Hmmmm, nothing I think.”	No disadvantage	"same"
Conclusion	Patients	All Patients					The program inherently good, it should be have no disadvantage, though there is an opinion it certainly require money to run it.
Disadvantage of HTA Implementation	Pharmacist	Pharmacist 3	Membutuhkan waktu yang cukup panjang dalam penilaian, menambah beban cost dalam JKN	It takes a long time in the assessment, adding to the cost burden in JKN	It takes a long time in the assessment, adding to the cost burden in JKN	1. Takes a long time in the process of medicine selection; 2. Require a lot of money in the selection process	Time consuming and costly.
Disadvantage of HTA Implementation	Pharmacist	Pharmacist 4	Untuk kerugian mungkin karena SDM kita yang masih sangat terbatas akan ilmu baru itu sehingga akan dibebankan pada insentif SDM serta insentif untuk pencarian data mutakhir”.	The disadvantage is probably because our human resources are so limited in the new science that it will be burdened on human incentives, as well as incentives to search for the latest data ".	The disadvantage is probably because our human resources are so limited in the new science that it will be burdened on human incentives, as well as incentives to search for the latest data ".	Require a lot of money for limited human resources.	Costly (for human resources).
Disadvantage of HTA Implementation	Pharmacist	Pharmacist 5	Untuk kerugian, itu yang saya katakan tadi yah, masih ada keganjalan siapa yang akan melakukan itu, jadi perlu dikaji dulu dengan baik kalau bisa jalan secara bersamaan lebih baik. Kerugian lainnya itu tentu membutuhkan biaya yang banyak karena membutuhkan pakar-pakar yang ahli dalam proses seleksi.	For the loss, that's what I said before, there's still an obstacle to who will do that, so it needs to be well-studied if it can go together better. Other losses that would cost a lot because it requires experts who are experts in the selection process.	For the loss, that's what I said before, there's still an obstacle to who will do that, so it needs to be well-studied if it can go together better. Other losses that would cost a lot because it requires experts who are experts in the selection process.	Require a lot of money for limited human resources.	Costly (for human resources).
Disadvantage of HTA Implementation	Pharmacist	Pharmacist 6	“kerugian saya rasa tidak ada yah tapi memang kita punya tantangan dalam melaksanakan HTA. Tantangannya yaitu sumberdaya manusia yang masih minim, serta tantangannya bagaimana mensosialisasikan HTA sampai kewilayah pedesaan sehingga kita mempunya satu persepsi dalam mengimplementasikan HTA.	"I do not think there is a loss, but we do have challenges in implementing HTA. The challenge is the lack of human resources, as well as the challenges of how to socialize HTA to rural areas so that we have the same perception in implementing HTA.	"I do not think there is a loss, but we do have challenges in implementing HTA. The challenge is the lack of human resources, as well as the challenges of how to socialize HTA to rural areas so that we have the same perception in implementing HTA.	1. No disadvantage; 2. Requires experts	Challenge: minimum human resources, harmonize perceptions of HTA throughout the whole country, including remote areas.
Conclusion	Pharmacist	All Pharmacist					Time consuming, costly
Disadvantage of HTA Implementation	Policy Maker	HTA 2	Kerugiannya HTA itu prosesnya panjang, lama, mahal, biayanya itu tidak sekedar biaya tapi waktu, kemudian SDM yang cukup banyak, dan punya kompetensi. Salah satunya berlatang belakang dokter, farmasi, FKM, statistic, background asuransi juga boleh. jadi ini yang sekarang ada dikita seperti it, init uh problemnya waktu, uang, SDM. Ditambah sekarang ini dihadapi oleh kita adalah pemahaman pengambil…	Losses hta the process is long, long, expensive, the cost is not just cost but time, then the human resources are quite a lot, and have the competence. One of them is behind the doctor, pharmacy, FKM, statistic, background insurance also allowed. So this is what we now have in it. The problem is time, money, and human resources. Another thing that is currently faced by us is the understanding of …	Losses hta the process is long, long, expensive, the cost is not just cost but time, then the human resources are quite a lot, and have the competence. One of them is behind the doctor, pharmacy, FKM, statistic, background insurance also allowed. So this is what we now have in it. The problem is time, money, and human resources. Another thing that is currently faced by us is the understanding of …	1. Takes a long time in the process of medicine selection; 2. Require a lot of money in the selection process; 3. Requires a lot of competent human resources.	Time consuming, costly, requires a lot of competent human resources, resistant to HTA result.
Disadvantage of HTA Implementation	Policy Maker	NF 1	HTA itu sekarang kan organisasinya sudah diperbaiki, kemampuan dari HTA juga masih terbatas, kita tidak bisa menggunakan data HTA diluar negeri untuk aplikasi data didalam negeri, maka kemudian HTA itu harus dilaksanakan sendiri. Dan tahun yang lalu kita baru menyelesaikan 2 HTA saja. Studi dilapangan memang ekstensif untuk mengumpulkan data dan sebagainya. Terakhir menyatakan bahwa hemodalisis i…	HTA is now its organization temporarily repaired. The ability of HTA is also limited, we can not use HTA data abroad for data applications in the country. Then HTA it must be implemented alone. And last year we just finished two HTA Studies only. Field study is extensive to collect data and so on. Finally, hemodalysis is much more expensive than CAPD, then the recommendation of hemodialysis shoul…		1. The ability of HTA in Indonesia is still very limited	Time consuming, costly.
Disadvantage of HTA Implementation	Policy Maker	NHI 1	Lembaganya baru dibangun, jadi saya belum bisa memberikan pandagan	The agency is newly built, so I have not been able to provide a view	The agency is newly built, so I have not been able to provide a view	Can not give a view because the HTA Committee is still newly developed	"same"
Disadvantage of HTA Implementation	Policy Maker	NHI 2	Kerugian kalau menggunakan HTA itu akan memakan waktu yang lama.	The disadvantage of using the HTA will take a long time.	The disadvantage of using the HTA will take a long time.	Takes a long time in the process of medicine selection;	Time consuming.
Disadvantage of HTA Implementation	Policy Maker	WHO 1	the disadvantages are well depends on which sides you are but you know people could say that this is too heavy, too bureaucratic, you need too much of this, you know, research, and cost times, requires so many people to be involved, that by the time we have make it decisions it's already obsolete, so you need to have an efficient HTA process and if you can't do that,	the disadvantages are well depends on which sides you are but you know people could say that this is too heavy, too bureaucratic, you need too much of this, you know, research, and cost times, requires so many people to be involved, that by the time we have make it decisions it's already obsolete, so you need to have an efficient HTA process and if you can't do that,	the disadvantages are well depends on which sides you are but you know people could say that this is too heavy, too bureaucratic, you need too much of this, you know, research, and cost times, requires so many people to be involved, that by the time we have make it decisions it's already obsolete, so you need to have an efficient HTA process and if you can't do that. it would price, resources, ti…	1. Takes a long time in the process of medicine selection; 2. Require a lot of money in the selection process; 3. Requires a lot of competent human resources; 4. require long-term commitment	Depends on person's views (related to their position and interest). Time consuming, requires a lot of human resources
Disadvantage of HTA Implementation	Policy Maker	WHO 1	it would price, resources, time, comitment, long-term commitmment, but once it is established I think a country will benefit from this and you see this already in many high income countries, like in Scandinavian countries, where HTA like Sweden, Norway, Denmark, Netherlands, and also Germany recently start it couple of years ago, French is also, you see they, it's quite transparent what goes into…	it would price, resources, time, comitment, long-term commitmment, but once it is established I think a country will benefit from this and you see this already in many high income countries, like in Scandinavian countries, where HTA like Sweden, Norway, Denmark, Netherlands, and also Germany recently start it couple of years ago, French is also, you see they, it's quite transparent what goes into…			Costly, requires a long-term commitmment
Disadvantage of HTA Implementation	Policy Maker	WHO 1	Another argument is to say that people who don't like, yeah you can say it is disadvantage, that's why I am saying depends on where you are, people who fights against corruption, so people how used to kind of put things on the list because of their own benefits, you know, they lose, but you cannot say this is an advantage if it will help anti kind of a ...process people who can benefit from thing…	Another argument is to say that people who don't like, yeah you can say it is disadvantage, that's why I am saying depends on where you are, people who fights against corruption, so people how used to kind of put things on the list because of their own benefits, you know, they lose, but you cannot say this is an advantage if it will help anti kind of a ...process people who can benefit from thing…
Disadvantage of HTA Implementation	Policy Maker	WHO 1	but disadvantages again they have to do all the research	but disadvantages again they have to do all the research			Requires a lot of research.
Conclusion	Policy Maker	All Policy Makers					Time consuming, costly, requires a lot of competent human resources, a long-term commitment, resistant to HTA result.

## Sheet: 4. Barriers Factor
S7. Raw materials
Code	Document group	Document name	Original Segment	Segment in English	Summary	wandy	Sylvi
Barriers Factor to Implement HTA	Doctors	doctors 1	Faktor penghambatnya kalau untuk dokter itu harus di rubah mindsetnya dulu. Dokter harus mau meresepkan obat yang sesuai dalam fornas dulu. Kalau tidak pasti itu yang jadi faktor penghambat”.	The inhibiting factor for doctors is that they must be changed their mindset first. Doctors should be willing to prescribe the appropriate medication in the fornas first. If not, surely that's the inhibiting factor ".	Doctors are still less adherent prescribing medicines based on government-imposed drug policies (NF)	1. Doctors are still less adherent prescribing medicines based on government-imposed medicine policies (NF); 2. HTA is a new knowledge in Indonesia. So, It is still needs a long process to apply to the medicine policy on JKN-KIS; 3. Human resources with HTA capability are still lacking in Indonesia;	Doctors' paradigm on prescribing based on the national formulary.
Barriers Factor to Implement HTA	Doctors	doctors 1	Yang masalah inikan masih ilmu baru di Indonesia. Jadi masih butuh proses yang panjang kalau mau diterapkan di fornas. Masalah di Indonesia itu kita negara kepulauan. Kemampuannya orang di jakarta, di jawa, dengan kemampuan kita disini (Makassar) beda. Jadi kalau mau mengusulkan obat untuk diseleksi di fornas pakai bukti HTA itu susah. Masih kurang orang yang bisa. Di daerah jawa saja masih kuran…	The problem, this is still a new science in Indonesia. So it still takes a long process if you want to apply in fornas. The problem in Indonesia is that we are an archipelagic country. Ability people in Jakarta, in Java, with our ability here (Makassar) is different. So if you want to propose drugs to be selected in fornas use HTA evidence is difficult. Still less people can. While in the Java ar…	HTA is a new knowledge in Indonesia. So, It is still needs a long process to apply to the medicine policy on JKN-KIS		A lack of local experts on HTA who have the same understandings between regions in Indonesia.
Barriers Factor to Implement HTA	Doctors	doctors 2	Kendala yang dihadapi apabila HTA diterapkan pada fornas, kita kan negara kepulauan yah. Jadi jenis penyakit yang ada di tiap daerah itu berbeda-beda. Contohnya di daerah papua itukan mayoritas penyakit malaria, sedangkan di kota-kota lain tidak. Kendala lain,kita punya bermacam-macam suku yang memiliki adat yang berbeda-beda. Sehingga untuk memiliki pemahaman yang sama itu sulit. Ditambah lagi H…	Constraints faced when HTA applied to the fornas, we are an archipelagic country. So the types of diseases that exist in each area is different. For example, in the region papua itukan majority malaria disease, while in other cities not. Another obstacle, we have a variety of tribes that have different customs. So to have the same understanding is difficult. Plus the HTA consists of several profe…	ints faced when HTA applied to the fornas, we are an archipelagic country. So the types of diseases that exist in each area is different. For example, in the region papua itukan majority malaria disease, while in other cities not. Another obstacle, we have a variety of tribes that have different customs. So to have the same understanding is difficult. Plus the HTA consists of several professions.…	1. Indonesia is an archipelagic country which make the types of diseases in each region vary; 2. Various tribes in Indonesia make it difficult for one understanding of HTA; 3. Different professional backgrounds in running an HTA make it difficult to harmonize understanding	Different understandings on HTA, multi culture/race, different variation of diseases between regions in Indonesia
Barriers Factor to Implement HTA	Doctors	doctors 3	“Faktor penghambatnya adalah ilmu ini adalah ilmu baru di Indonesia. Jadi masih jarang orang yang mengetahui bagaimana pengaplikasian ilmu ini. Saya juga kalau tidak mendapatkan daftar pertanyaan wawancara dan sedikit penjelasan di Inform consent saya tidak tahu kalau HTA sebenarnya bisa diterapkan di kebijakan obat. Sebelumnya saya tidak tahu bagaimana penerapan ilmu HTA itu ketika mengikuti sim…	"The inhibiting factor is this science is a new science in Indonesia. So it is still rare people who know how the application of this science. I also if I do not get a list of interview questions and a little explanation on the Inform Consent I do not know that HTA can actually be applied in drug policy. Previously I did not know how the application of the science of HTA when attending the sympos…	"The inhibiting factor is this science is a new science in Indonesia. So it is still rare people who know how the application of this science. I also if I do not get a list of interview questions and a little explanation on the Inform Consent I do not know that HTA can actually be applied in drug policy. Previously I did not know how the application of the science of HTA when attending the sympos…	1. HTA is a new knowledge in Indonesia. So, It is still needs a long process to apply to the medicine policy on JKN-KIS; 2. Human resources with HTA capability are still lacking in Indonesia; 3. The number of HTA studies in indonesia are still lacking;	A lack of local experts on HTA implementation, a limited research on HTA in Indonesia.
Barriers Factor to Implement HTA	Doctors	doctors 4	Kalau sekarangkan alasan memilih obat itu karena faktor sering meresepkan obat itu. Apalagi kalau ada janji dari perusahaan obat kalau sering meresepkan itu akan dapat fasilitas mobil misalnya.	Now the reason for choosing the drug because of the habit of prescribing the drug. Especially if there is a promise from drug companies that often prescribe it will be car facilities for example.	Now the reason for choosing the drug because of the habit of prescribing the drug. Especially if there is a promise from drug companies that often prescribe it will be car facilities for example. Inhibiting factors, the number of HTA studies in Indonesia is still limited. The people involved in the study were not too many because of his expertise. The inhibiting factor is also the lack of interes…	1. Difficult to change the habit of doctors in choosing medicines; 2. There is a promised incentive from pharmaceutical indsustries when prescribing their medicine; 3. The number of HTA studies in indonesia are still lacking; 4. Human resources with HTA capability are still lacking in Indonesia; 5. Lack of incentives provided for HTA experts	Doctors' paradigm on prescribing based on the national formulary.
Barriers Factor to Implement HTA	Doctors	doctors 4	Faktor penghambat, jumlah kaian-kajian HTA di Indonesia masih terbatas. Orang-orang yang terlibat dalam kajian itu juga tidak banyak karena bukan kepakarannya. Yang jadi faktor penghambat juga adalah kurangnya ketertarikan dokter atau tenaga kesehatan lainnya untuk ikut berdiskusi dalam kajian HTA apabila tidak mendapatkan pemasukan atau insentif yang cukup.	Inhibiting factors, the number of HTA studies in Indonesia is still limited. The people involved in the study were not too many because of his expertise. The inhibiting factor is also the lack of interest of doctors or other health workers to participate in discussions in HTA studies if they do not get enough income or incentives.			A limited research on HTA in Indonesia, a lack of interest from doctors to be involved in HTA process.
Barriers Factor to Implement HTA	Doctors	doctors 5	Faktor penghambatnya, meskipun sudah ada beberapa mahasiswa kita yang mengambil studi tentang HTA tapi jumlahnya masih sangat minim. Kita tidak memiliki universitas yang membuka program HTA sehingga menyebabkan kurangnya studi-studi HTA di Indonesia yang bisa langsung digunakan untuk menyeleksi obat di fornas misalnya.	Inhibiting factor, although there are some of our students who took the study of HTA but the amount is still very lacking. We do not have universities that open HTA programs that lead to the lack of HTA studies in Indonesia that can be directly used to select drugs in fornas for example.	Inhibiting factor, although there are some of our students who took the study of HTA but the amount is still very lacking. We do not have universities that open HTA programs that lead to the lack of HTA studies in Indonesia that can be directly used to select drugs in fornas for example.	1. The number of students taking the HTA field is still small; 2. No university opens HTA programs in Indonesia; 3. The number of HTA studies in indonesia are still lacking;	A lack of local experts on HTA, a lack of research on HTA in Indonesia.
Barriers Factor to Implement HTA	Doctors	doctors 6	“Faktor penghambatnya jumlah tenaga kesehatan masih kurang yang paham tentang HTA. Padahal tenaga kesehatan kita sebanarnya banyak tapi yang pakar di HTA itu masih sedikit. Kajian-kajian HTA dari luar Indonesia masih harus dikaji lebih mendalam apakah bisa diterapkan di Indonesia atau tidak. Karena ada beberapa program yang sudah dilaksanakan di negara maju tapi ternyata tidak cocok dilaksanakan …	"The inhibiting factor is the lack of health personnel who understand about HTA. Though our health personnel are actually many but the experts at the HTA was still a little. HTA studies from outside Indonesia still need to be examined more deeply whether applicable in Indonesia or not. Because there are several programs that have been implemented in developed countries but it is not suitable to b…	"The inhibiting factor is the lack of health personnel who understand about HTA. Though our health personnel are actually many but the experts at the HTA was still a little. HTA studies from outside Indonesia still need to be examined more deeply whether applicable in Indonesia or not. Because there are several programs that have been implemented in developed countries but it is not suitable to b…	1. Human resources with HTA capability are still lacking in Indonesia; 2. Many health workers are still poorly empowered with knowledge of HTA; 3. The study of HTA available from abroad still needs to be reviewed in Indonesia because it is not in accordance with the condition of Indonesia; 4. Different professional backgrounds in running an HTA make it difficult to harmonize understanding	A lack of healthcare professionals who understand about HTA, a lack of research on HTA in Indonesia, different background of persons involved in the HTA process.
Conclusion	Doctors	All Doctors					Doctors' paradigm on prescribing based on the national formulary,a lack of interest from doctors to be involved in HTA process, a lack of local experts on HTA, a lack of healthcare professionals who understand about HTA, different understandings on HTA, multicultural/multiracial/multiperceptions of persons involved in HTA implementation, different variation of diseases between regions in Indonesi…
Barriers Factor to Implement HTA	Patients	Patient 1	“I think the rogue elements who do not want to see a great country”	“I think the rogue elements who do not want to see a great country”	“I think the rogue elements who do not want to see a great country”	the rogue elements who do not want to see a great country”	a rogue element in the country
Barriers Factor to Implement HTA	Patients	patient 2	“Yeah….. maybe the budget factor, as the more things are free, the more money the government paid, but all also for the society, because the money comes from the society, too.”	“Yeah….. maybe the budget factor, as the more things are free, the more money the government paid, but all also for the society, because the money comes from the society, too.”	“Yeah….. maybe the budget factor, as the more things are free, the more money the government paid, but all also for the society, because the money comes from the society, too.”	It takes a lot of money to implement HTA	Barrier factor: budget (it takes a lot of money to implement HTA)
Barriers Factor to Implement HTA	Patients	Patient 3	the obstacle factors maybe if the budget is not enough to pay all human resources or other resources”	the obstacle factors maybe if the budget is not enough to pay all human resources or other resources”	the obstacle factors maybe if the budget is not enough to pay all human resources or other resources”	It takes a lot of money to implement HTA to pay all human resources and other resources;	Barrier factor: budget (It takes a lot of money to implement HTA )
Barriers Factor to Implement HTA	Patients	Patient 4	“I think it maybe from the government's financial factor because surely more money to spend [for it].”	“I think it maybe from the government's financial factor because surely more money to spend [for it].”	“I think it maybe from the government's financial factor because surely more money to spend [for it].”	It takes a lot of money to implement HTA	Barrier factor: budget (It takes a lot of money to implement HTA)
Barriers Factor to Implement HTA	Patients	Patient 5	“People who are lazy to medication maybe”	“People who are lazy to medication maybe”	“People who are lazy to medication maybe”	“People who are lazy to medication maybe	Patients who are unwilling/lazy in taking medicines/medication.
Barriers Factor to Implement HTA	Patients	patient 6	“Hmmm maybe in terms of government budget, because it definitely needs a lot of money.”	“Hmmm maybe in terms of government budget, because it definitely needs a lot of money.”	“Hmmm maybe in terms of government budget, because it definitely needs a lot of money.”	It takes a lot of money to implement HTA	Barrier factor: budget (It takes a lot of money to implement HTA)
Conclusion	Patients	All Patients					Budget, patients who are unwilling/lazy in taking medicines/medication, a rogue element in the country.
Barriers Factor to Implement HTA	Pharmaceutical Industry	Pharmaceutical Industry 1	Sehingga untuk mencapai grade ini butuh bermacam-macam upaya. Salah satu upaya misalnya harus menerapkan GMP yang high standar. Kemudian, pemilihan bahan baku tidak boleh lagi sembarangan karena harus hanya approve vendor list. Sebenarnya kita sudah dalam proses menuju kesitu. Tetapi seperti yang saya katakan tadi, Indonesia membutuhkan waktu.	So to achieve this grade takes a variety of efforts. One such attempt should apply a high standard GMP. Then, the selection of raw materials should no longer be arbitrary because it must only approve vendor list. Actually we are already in the process of getting there. But as I said earlier, Indonesia takes time.	So to achieve this grade takes a variety of efforts. One such attempt should apply a high standard GMP. Then, the selection of raw materials should no longer be arbitrary because it must only approve vendor list. Actually we are already in the process of getting there. But as I said earlier, Indonesia takes time. But there will be some sort of natural selection. Only those who are able to change …	1. HTA leads to a high standard of GMP implementation. So the raw material of the medicines is only available in approved vendor list; 2. The application of HTA will cause the pharmaceutical industry to be automatically selected; 3. The price of medicine would be more expensive; 4. The pharmaceutical industry still needs time to adjust HTA standards
Barriers Factor to Implement HTA	Pharmaceutical Industry	Pharmaceutical Industry 1	Tetapi akan terjadi semacam seleksi alam. Hanya mereka yang mampu untuk berubah yang akan bertahan. Tetapi ini dibutuhkan komitmen oleh semua pihak. Baik dari regulator, pemerintah, pemain atau industri farmasi itu sendiri, dari masyarakat, dan semua pihak karena kita ingin menuju ke high standar. Jadi, nanti bukan tidak mungkin pada saat aturan ini sudah diterapkan dengan baik. Harga paracetamol…	But there will be some sort of natural selection. Only those who are able to change will survive. But this requires commitment by all parties. Either from regulators, governments, players or the pharmaceutical industry itself, from the community, and all parties because we want to go to high standards. So, later it is not impossible at the time this rule is applied properly. The price of paraceta…			There is a potential increase of the budget needed to cover the medicines in the future.
Barriers Factor to Implement HTA	Pharmaceutical Industry	Pharmaceutical Industry 1	Tetapi, bagi industri farmasi masih butuh waktu untuk menyesuaikan standar sesuai dengan standar yang akan ditetapkan oleh tim HTA.	However, for the pharmaceutical industry it still takes time to adjust the standards according to the standards to be set by the HTA team.			Pharmaceutical industries need time to adapt to HTA standard.
Conclusion	Pharmaceutical Industry	Pharmaceutical Industry					A potential increase of the budget needed to cover the medicines in the future, Pharmaceutical industries need time to adapt to HTA standard.
Barriers Factor to Implement HTA	Pharmacist	Pharmacist 1	“Kendala yang dihadapi adalah sumber daya manusia yang sanggup menjalankan program itu masih kurang, dan juga sistem kita yang belum sanggup untuk itu. Apalagi Indonesia adalah negara kepualauan dan memiliki populasi yang sangat besar, Sangat susah menyesuaikan sistem yang dibuat sampai ke rumah sakit, dan puskesma yang terpelosok. Tuntutan cakupan perlindungan semesta seharusnya bisa dilakukan t…	The obstacles faced are human resources who are able to run the program is still lacking, and also our system that has not been able to it. Moreover, Indonesia is a state of the archipelago and has a very large population. It is very difficult to adjust the system made to the hospital, and the public health center that is located	The obstacles faced are human resources who are able to run the program is still lacking, and also our system that has not been able to it. Moreover, Indonesia is a state of the archipelago and has a very large population. It is very difficult to adjust the system made to the hospital, and the public health center that is located	1. Human resources with HTA capability are still lacking in Indonesia; 2. Asymmetric information in healthcare system in Indonesia.	A lack of human resources who are capable to run the program, Indonesia is an archipelagic country and has a very vast population --> it will be a challenge to make system that works for the whole regions/islands.
Barriers Factor to Implement HTA	Pharmacist	Pharmacist 2	“SDM sebagai faktor penghambat. Karena untuk menyatukan berbagai kepentingan yang ada dari kalangan industri, akademisi, dokter, dan stakeholder lainnya itu tidak mudah. Karena mereka berasal dari latar belakang yang berbeda sehingga cara pandangnya juga berbeda.”	HR as an inhibiting factor. Because to bring together the various interests that exist from industry, academia, doctors, and other stakeholders is not easy. Because they come from different backgrounds so the perspective is different too	HR as an inhibiting factor. Because to bring together the various interests that exist from industry, academia, doctors, and other stakeholders is not easy. Because they come from different backgrounds so the perspective is different too	Different professional backgrounds in running an HTA make it difficult to harmonize understanding;	A various perceptions of stakeholders involved --> different conflict of interests --> a challenge for unity.
Barriers Factor to Implement HTA	Pharmacist	Pharmacist 3	· Orang-orang yangdibutuhkan dalam komite HTA merupakan tim dengan komponen disiplin ilmu yang beraneka macam, jadi memungkinkan adanya perbedaan sudut pandang. · Biaya operasional	The people who are required in the HTA committee are teams with a wide variety of disciplinary components, thus allowing for a different point of view. Furthermore, limited of Operating costs	The people who are required in the HTA committee are teams with a wide variety of disciplinary components, thus allowing for a different point of view. Furthermore, limited of Operating costs	1. Different professional backgrounds in running an HTA make it difficult to harmonize understanding; 2. It takes a lot of money to implement HTA to pay all human resources and other resources;	A various expertises needed in HTA committee --> a various perceptions; operational budget
Barriers Factor to Implement HTA	Pharmacist	Pharmacist 4	Faktor penghambat atau tantangan yang mungkin kita hadi juga ada pada SDM yang pertama, karena masih terbatas yang tahu tentang hal itu. Yang kedua, adalah letak geografis indonesia yang banyak memiliki daeraf kepulauan. Sehingga integrasi perbaikan sistem dapat terhambat akibat kondisi daerah yang memiliki kultural yang berbeda. Belum tentu juga HTA itu bisa diterapkan di semua daerah. Dan yang …	Inhibiting factors or challenges that we may face also exist in the human resources that, because it is still limited to know about it. The second, is the geographical location of Indonesia which has many islands. So that integration of system repair can be hampered due to condition of area having different culture. Not necessarily also HTA it can be applied in all regions. And last I think the s…	Inhibiting factors or challenges that we may face also exist in the human resources that, because it is still limited to know about it. The second, is the geographical location of Indonesia which has many islands. So that integration of system repair can be hampered due to condition of area having different culture. Not necessarily also HTA it can be applied in all regions. And last I think the s…	1. Human resources with HTA capability are still lacking in Indonesia; 2. Asymmetric information in healthcare system in Indonesia due to archipelagic country; 3. Various tribes in Indonesia make it difficult for one understanding of HTA; 4. The government's commitment to implement HTA has not yet been seen.	A lack of human resources who are an expertise in HTA, Indonesia is an archipelagic country --> it will be a challenge to apply the system, government commitmment to implement HTA
Barriers Factor to Implement HTA	Pharmacist	Pharmacist 5	“faktor penghambat atau dalam hal ini tantangan yah.. kita masih butuh bantuan dari luar negeri saya rasa, karena ilmu ini kan belum terlalu berkembang di negara kita yah.. sehingga perlu studi yang komprehensif dulu sebelum implementasi HTA mulai diberlakukan. Tapi sebenarnya di UU SJSN itu sudah menyatakan HTA sudah berjalan ditahun 2014 tapi saya belum merasakan apa2.	Inhibiting factors or in this case the challenge is we still need help from abroad I think, because this science is not too developed in our country well. So it needs a comprehensive study first before the implementation of HTA begins to take effect. But in fact the SJSN Act already declared HTA has been running in 2014 but I have not felt anything	Inhibiting factors or in this case the challenge is we still need help from abroad I think, because this science is not too developed in our country well. So it needs a comprehensive study first before the implementation of HTA begins to take effect. But in fact the SJSN Act already declared HTA has been running in 2014 but I have not felt anything	1. Still depend on other countries to develop HTA capability; 2. The government's commitment to implement HTA has not yet been seen.	HTA is a new method --> need preliminary research before implementation
Barriers Factor to Implement HTA	Pharmacist	Pharmacist 6	“kerugian saya rasa tidak ada yah tapi memang kita punya tantangan dalam melaksanakan HTA. Tantangannya yaitu sumberdaya manusia yang masih minim, serta tantangannya bagaimana mensosialisasikan HTA sampai kewilayah pedesaan sehingga kita mempunya satu persepsi dalam mengimplementasikan HTA.	The challenge is that human resources are still minimal, as well as challenges how to socialize HTA to rural areas so we have a perception in implementing HTA.	The challenge is that human resources are still minimal, as well as challenges how to socialize HTA to rural areas so we have a perception in implementing HTA.	1. Human resources with HTA capability are still lacking in Indonesia; 2. Asymmetric information of HTA in healthcare system in Indonesia.	A lack of human resources, remote areas --> challenge to promote HTA
Conclusion	Pharmaceutical Industry	Pharmaceutical Industry					A lack of human resources who are expertise in HTA implementation, Indonesia is an archipelagic country and has a very vast population --> it will be a challenge to make/promote/apply a system that works for the whole regions/islands including remote areas, A various expertises needed in HTA committee --> a various perceptions, A various perceptions of stakeholders involved --> different conflict…
Barriers Factor to Implement HTA	Policy Maker	HTA 1	kita ada legal aspeknya tapi belum linking to policy. Jadi yah masing-masing punya konteks dan challenge nya senidiri.	We have legal aspects but not linking to policy. So well each has its own context and challenge.	Legal aspects that do not link to the policies	1. Legal aspects that do not link to the policies; 2. There is no HTA implementation guidelines; 3. Doctors are still less adherent prescribing medicines based on government-imposed medicine policies (NF); 4. Human resources with HTA capability are still lacking in Indonesia; 5. It takes a lot of money to implement HTA to pay all human resources and other resources; 6. HTA is still dependent on t…	There is a difficulty in implementing HTA result in practice (because of Indonesia geography, the need of training for doctors, the need of preliminary investment, need a strong commitmment, bureaucratic reasons, budget)
Barriers Factor to Implement HTA	Policy Maker	HTA 1	kalau ada 2 obat yang satu lebih cost effective harusnya obat alternative lain yang sama nggak mucul lagi. misalnya sildenafil vs serefros untuk obat PHA. Ketika komite hta menetapkan sildenafil ini memiliki value for money dan budget impact-nya tidak besar kan harusnya diputusin, kemudian apakah derafros hilang. Nah ini belum sampai ke situ. Linking to policy-nya belum sampai kesitu.	If there are two drugs that one has been decided more cost effective. Other alternative drugs should not appear again. For example sildenafil vs serefros for PHA drugs. When the committee hta sets this sildenafil to have value for money and the budget impact is not large it should be decided, then whether the derafros is lost. Well this has not gotten there yet. Linking to policy has not reached …	There is no HTA implementation guidelines
Barriers Factor to Implement HTA	Policy Maker	HTA 1	Nah contohnya itu dialysis, dialysis itukan ada yang hemodialysis dan CAPD, dua-dua nya itu sebetulnya sudah masuk dalam paket manfaat, cuman kecenderungan dokter itu pakainya ke hemodialysis. umumnya tidak CAPD. nah kita bicara HTA harusnya CAPD bisa menjangkau keseluruh pelosok, terus dilakukanlah atas permintaan asosiasi untuk meneliti atau meng-HTA kan CAPD. tapi CAPD dan HD itu tidak untuk m…	For example, dialysis, dialysis that there are hemodialysis and CAPD, both of them actually already included in the benefit package. But the doctor's tendency to hemodialysis. Generally not CAPD. If we talk about HTA, CAPD should be able to reach all corners. Thus, it is done at the request of the association to research or HTA the CAPD. But CAPD and HD are not to replace each other, so there is …	Doctors are still less adherent prescribing medicines based on government-imposed medicine policies (NF);
Barriers Factor to Implement HTA	Policy Maker	HTA 1	Kalau menurut saya lebih ke challenge yah dari sisi Sumber daya. Baik itu sumberdaya manusia dan anggaran. challenge nya memang banyak juga, misalnya biayanya. menggerakkan itu bukan hal yang mudah karna banyak stakeholder yang harus diuraikann yah, nah itu sebetulnya challenge nya.	If I think more to the challenge from the resources side. Be it human resources and budget. The challenge is a lot, for example the cost. Moving it is not an easy thing because many stakeholders have to be deciphered. Well that's actually a challenge	3. Human resources with HTA capability are still lacking in Indonesia;
Barriers Factor to Implement HTA	Policy Maker	HTA 1		It takes commitment and has adequate science and educational background and experience	15. It takes a lot of money to implement HTA to pay all human resources and other resources;
Barriers Factor to Implement HTA	Policy Maker	HTA 1	Nah challenge nya itu ya kayak gitulah ada birokrasi, penggalangan kapasitas, Anggaran karena danaya APBN. Kalau APBN itukan ribet, kemudian sebetulnya bpjs itu tidak melakukan penelitian jadi dia juga gak terlalu fleksibel disitu.	Well the challenge is that it's like there is bureaucracy, capacity-raising, budget because of the budget State Revenue Expenditure (APBN). If the APBN is complicated, then BPJS actually does not do research so he also not too flexible to provide funds there (HTA).	HTA is still dependent on the state budget (APBN) or not independently in terms of funding;
Barriers Factor to Implement HTA	Policy Maker	HTA 1	Tantangannya adalah memastikan bahwa sumberdana itu dimana	The challenge is to ensure that the source of the fund is where	Have not obtained a clear source of funding
Barriers Factor to Implement HTA	Policy Maker	HTA 2	Hambatan itu yang pasti karna hta ini baru belum banyk yang paham, jadi kebalikannya itu tadi. Mereka komitmen, tapi kalau mereka paham bahwa hta itu dilakukan tidak cepat, dan butuh dana yang besar, nah ini kadang-kadang yang tidak dipahami oleh pengambil keputusan. Satu lagi kalau di hta nya kita kan masih menggunakan dana APBN, nah sementara kita bekerja dengan pakar-pakar. Problemnya adalah f…	Obstacles are certain, because the HTA is new, not many people understand. They are committed, but they understand that it is not fast, and it takes a lot of money. Well this is sometimes that is not understood by the decision makers. One more obstacle in HTA, we still use the State Budget (APBN), while we work with experts. The problem is financial for these experts. Because with the funds that …	Obstacles are certain, because the HTA is new, not many people understand. They are committed, but they understand that it is not fast, and it takes a lot of money. Well this is sometimes that is not understood by the decision makers. One more obstacle in HTA, we still use the State Budget (APBN), while we work with experts. The problem is financial for these experts. Because with the funds that …	1. HTA is a new knowledge in Indonesia. So, It is still needs a long process to apply to the medicine policy on JKN-KIS; 2. Decision makers do not understand that the HTA study takes a long time; 3. HTA is still dependent on the state budget (APBN) which the funds disbursement process is not flexible; 4. Lack of incentives provided for HTA experts;	Decision makers have a lack of understanding on HTA process and its requirement, a lack of incentives provided for HTA experts (because HTA is still dependent on the state budget (APBN) and needs a long bureaucratic process).
Barriers Factor to Implement HTA	Policy Maker	NHI 1	Penghambat HTA yah... tentunya itu tadi SDM, lalu independensi dia, itu yang paling penting.	HTA inhibitors were HR, then HTA independence, that's the most important.		1. Human resources with HTA capability are still lacking in Indonesia; 2. It takes a lot of money to implement HTA to pay all human resources and other resources; 3. HTA is still dependent on the state budget (APBN) or not independently in terms of funding;
Barriers Factor to Implement HTA	Policy Maker	NHI 1	HTA itu harus didukung dengan sumber daya manusia dan anggaran. kemudian proses birokrasinya juga harus dibangun secara efesien. Nah, itu kita belum ada	The HTA must be supported by human resources and budget. Then the bureaucracy process must also be built efficiently. Well, that we do not exist yet			Human resources, budget, bureaucracy
Barriers Factor to Implement HTA	Policy Maker	NHI 2	Proses hta kan cukup panjang. sedangkan pemahaman orang yang belum paham hta itu seolah-olah dalam waktu seminggu dua bulan itu sudah selesai. Nah ini tantangannya kita, sosialisasi harus cepat selesai, padahal hta itu pekerjaan yang sangat ilmiah, dan butuh waktu. karna di hta ini orang-orang pintar loh. Yang kedua setelah hasilnya disosialisasikan, pada sosialisasi itukan kita ngundang profesi,…	HTA process is quite long. While the understanding of people who do not understand HTA is as if within a two-month time HTA process has been completed. Well this is our challenge, socialization must be completed quickly, but it is a very scientific work, and it takes time. Because these people are smart people. The second after the results are socialized, on the socialization that we invite the p…	Decision makers do not understand that the HTA study takes a long time; Different professional backgrounds in running an HTA make it difficult to harmonize understanding;	1. Decision makers do not understand that the HTA study takes a long time; 2. Different professional backgrounds in running an HTA make it difficult to harmonize understanding; 3. The number of HTA studies in indonesia are still lacking; 4. The needs of scientific evidence for policies is still lacking in Indonesia; 5. It is difficult to unify all the data in Indonesia in order to be used for HTA…	Decision makers have a lack of understanding on HTA process and its requirement (needs long time, large budget), resistancy to HTA result (because of conflict of interest of different stakeholders)
Barriers Factor to Implement HTA	Policy Maker	NHI 2	Faktor penghambat. HTA kita ini kan belum banyak kalau saya lihat secara pribadi. Supaya HTA kita kuat kita harus punya peneliti yang banyak. Peneliti harus bebas dari conflict of interest dan dia harus punya dana besar. Menurut saya saat ini pemerinta belum menggunakan litbang untuk mengembangkan policy pada umumnya. Kemudian berikutnya masalah data. Data di Indonesia kan terpencar-pencar. Susah…	Obstacle factor. Our HTA researcher is not that much if I see it personally. For our strong HTA we must have many researchers. The researcher must be free of conflict of interest and he must have big funds. I think the government has not yet used R & D to develop a policy in general. Then the next data problem. Data in Indonesia is scattered. It's hard to put together all the data that HTA can us…	Human resources with HTA capability are still lacking in Indonesia; the needs of scientific evidence for policies is still lacking in Indonesia; It is difficult to unify all the data in Indonesia in order to be used for HTA study; Indonesia is an archipelagic country which make the types of diseases in each region vary;		Need a lot of independent researchers who also have big fundings, difference between regions in Indonesia --> different in application of research, unintegrated data for HTA
Barriers Factor to Implement HTA	Policy Maker	WHO 1	yeah, and it also depends it also you know depends foremost also on the budget available, because if you don't have the budget you need to do with whatever you have and maybe not so much in elaborate way as in the countries with larger budget, like for example with the framework of HTA in Thailand is not affordable in all the MIC but because The Thai government put a lot of money in HTA research	yeah, and it also depends it also you know depends foremost also on the budget available, because if you don't have the budget you need to do with whatever you have and maybe not so much in elaborate way as in the countries with larger budget, like for example with the framework of HTA in Thailand is not affordable in all the MIC but because The Thai government put a lot of money in HTA research	It takes a lot of money to implement HTA to pay all human resources and other resources;	1. It takes a lot of money to implement HTA to pay all human resources and other resources; 2. Pressure from the fund provider who wants to benefit from the results of the HTA review; 3. Human resources with HTA capability are still lacking in Indonesia; 4. HTA is a new knowledge in Indonesia. So, It is still needs a long process to apply to the medicine policy on JKN-KIS; 5. The need for politic…	Budget available for HTA research/process
Barriers Factor to Implement HTA	Policy Maker	WHO 1	The barriers could be again all the people who want to benefiting from it, who want to push back, and yeah barriers are you need to have a financial resources, the government has to free up the resources to establish an HTA process and network or committee as another barrier -- uh time, time can be against you, but totally need some time to introduce and to set up. Once it's running then it shoul…	The barriers could be again all the people who want to benefiting from it, who want to push back, and yeah barriers are you need to have a financial resources, the government has to free up the resources to establish an HTA process and network or committee as another barrier -- uh time, time can be against you, but totally need some time to introduce and to set up. Once it's running then it shoul…	Pressure from the fund provider who wants to benefit from the results of the HTA review		Need time, resistancy from stakeholders (doctors, pharmaceutical industries)
Barriers Factor to Implement HTA	Policy Maker	WHO 1	Other barriers are medical proffesions perhaps also private industry	Other barriers are medical proffesions perhaps also private industry
Barriers Factor to Implement HTA	Policy Maker	WHO 1	another barier, especially in LMIC you need have the capacity to do local resources yourself, it's one of the barriers it takes time to expand your expertise in all this research	another barier, especially in LMIC you need have the capacity to do local resources yourself, it's one of the barriers it takes time to expand your expertise in all this research	Human resources with HTA capability are still lacking in Indonesia;		Need capacity to do local research, time to expand expertise on HTA
Barriers Factor to Implement HTA	Policy Maker	WHO 1	Okay you already have medical doctors, and statisticians, epidemiologist, economist, but perhaps if they not exposed to HTA, so requires time to develop the capacity, the research capacity in your country, but you know it's not rocket science, some of the expertise is already there, like uh I am sure in Indonesia you should have all the people are familiar with clinical trials perhaps not organiz…	Okay you already have medical doctors, and statisticians, epidemiologist, economist, but perhaps if they not exposed to HTA, so requires time to develop the capacity, the research capacity in your country, but you know it's not rocket science, some of the expertise is already there, like uh I am sure in Indonesia you should have all the people are familiar with clinical trials perhaps not organiz…	HTA is a new knowledge in Indonesia. So, It is still needs a long process to apply to the medicine policy on JKN-KIS		HTA is a new method --> need time to develo the research capacity
Barriers Factor to Implement HTA	Policy Maker	WHO 1	And another barier of course a political will, should be political will, if there is no political will for whatsoever reasons then it also difficult, because in the end you're doing HTA not academic purposes to just have publications, but these publications is eventually needed for policies.	And another barier of course a political will, should be political will, if there is no political will for whatsoever reasons then it also difficult, because in the end you're doing HTA not academic purposes to just have publications, but these publications is eventually needed for policies.	The need for political will to develop HTA		Need a political will
Conclusion	Policy Maker	All Policy Makers					There is a difficulty in implementing HTA result in practice (because of Indonesia geography, the need of training for doctors, the need of preliminary investment, need a strong commitmment, bureaucratic reasons, budget), Decision makers have a lack of understanding on HTA process and its requirement (a considerable amount of time and budget), a lack of incentives provided for HTA experts (becaus…

## Sheet: 5. Possible solutions
S7. Raw materials
Code	Document group	Document name	Original Segment	Segment in English	Summary	wandy	Sylvi
Recommendation to implement HTA	Doctors	doctors 1	“untuk dokter harus mengingatkan sesama dokter untuk meresepkan obat itu harus berdasarkan fornas. Apoteker harus mengkonfirmasi dokter yang meresepkan obat diluar fornas. Perusahaan obat kalau bisa jangan suka berikan janji-janji ke dokter untuk kasi laku obatnya. Untuk pasien juga harus rubah mindset kalau tidak selamanya obat generik atau obat fornas itu murah dan tidak berkhasita. Apalagi sud…	"For doctors should remind fellow doctors to prescribe the drug should be based on the fornas. Pharmacists should confirm the doctor prescribing the drug outside the fornas. Drug companies if they can not like to give promises to doctors to market their drugs. For patients also have to change their mindset that not always generic drugs or drugs fornas it cheap and not efficacious. Moreover, the m…	Reminding each other among health workers to prescribe medicines based on the fornas; Pharmaceutical Industry should not provide excessive incentives for doctors prescribing their medicines; ; Patients should change their midset that medicines on NF is good medicines;	1. Reminding each other among health workers to prescribe medicines based on the fornas; 2. Pharmaceutical Industry should not provide excessive incentives for doctors prescribing their medicines; 3. Patients should change their mindset that medicines on NF is good medicines; 4. The government should provide incentives to doctors who obediently prescribe NF Medicine; 5. The government should give…	Support prescription of medicines listed in the national formulary (doctors remind one another, reward-punishment system on prescribing medicines not listed on the national formulary, lowering medical education cost, pharmacist s confim doctors' prescription, pharmaceutical industries limit its influence on doctors' prescribing behaviour, patients change their perception on the efficacy of generi…
Recommendation to implement HTA	Doctors	doctors 1	“Seperti yang saya bilang tadi siapkan insentif bagi dokter yang meresepkan obat berdasarkan fornas. Siapkan juga hukuman bagi dokter yang meresepkan obat diluar fornas. Biaya kuliah di fakultas kedokteran juga kalau bisa jangan mahal-mahal. Karena kasian orang bayar mahal-mahal kalau penghasilannya nanti sama saja dengan kuliah di fakultas yang tidak bayar mahal-mahal”.	"As I said earlier, prepare incentives for doctors who prescribe drugs based on fornas. Also prepare a penalty for doctors who prescribe drugs outside the fornas. Tuition in medical school should also not be expensive. Because it is very unfortunate people who already pay expensive if their income will be the same as college in faculty who do not pay expensive ".	The government should provide incentives to doctors who obediently prescribe NF Medicine; The government should give punishment to doctors who do not obediently prescribe NF Medicine; Tuition fees on medical faculties should not be expensive
Recommendation to implement HTA	Doctors	doctors 2	“Yang harus dilakukan oleh para stakeholder adalah bekerjasama dan menyatukan persepsi tentang apa itu HTA. Para stakeholder sebaiknya bersatu, mengumpulkan segala referensi tentang bagaimana implementasi HTA yang seharusnya karena inikan belum jalan yah. Jadi masih ada waktu sebelum UHC diterapkan di tahun 2019”	"What all stakeholders must do is to work together and unify the perception of what is HTA. Stakeholders should unite, collect all references on how HTA implementation should be due to HTA not yet implemented. So there is still time before UHC is implemented in 2019 "	Stakeholders should integrate perceptions about the implementation of HTA since it has not run yet;	1. Stakeholders should integrate perceptions about the implementation of HTA since it has not run yet; 2. The government should provide training on HTA to all health workers in Indonesia; 3. Each health facility provides an HTA study on the medicines they are proposing to the NF;	Collaboration and harmonization of perceptions of HTA among stakeholders.
Recommendation to implement HTA	Doctors	doctors 2	“Pemerintah sebaiknya memberikan pelatihan tentang HTA yang banyak ke setiap fasilitas kesehatan yang di kota dan daerah. Sehingga semua bisa menjalankan HTA. Seperti yang saya katakan tadi obat di Fornas itukan jumlahnya tidak sedikit, Seandainya masing2 rumah sakit atau puskesmas melakukan kajian tentang HTA maka bisa saja proses revisi fornas itu tidak lama karena dikerjakan dengan orang banya…	"The government should provide training on HTA to many health workers at health facilities in cities and regions. Thus, all health workers can run HTA. As I said earlier the drug in Fornas was not small. If each of the hospitals or community health centers conduct a study on HTA then it could be that the revision process fornas was not long because it was done by many people ".	The government should provide training on HTA to all health workers in Indonesia; Each health facility provides an HTA study on the medicines they are proposing to the fornas.		Training on HTA in every healthcare facilities
Recommendation to implement HTA	Doctors	doctors 3	“Buat para stakeholders baik itu dokter dan seluruh tenaga kesehatan lain, perusahaan obat dan juga pasien sebaiknya berperan aktif mengikuti perkembangan kebijakan obat yang ada di era JKN-KIS ini. Ada banyak kebijakan yang sudah di buat oleh pemerintah tapi masih banyak stakeholder yang tidak patuh. Mungkin karena tidak tahu atau tidak mengikuti info kebijakan terbaru. Yah, termasuk saya sendir…	"For all stakeholders whether doctors and all other health workers, drug companies and also patients should play an active role in following the development of drug policy in this JKN-KIS era. There are many policies that have been made by the government but there are still many non-compliant stakeholders. Probably not knowing or not following the latest policy info. Well, including myself have t…	Stakeholders should actively follow the latest developments regarding the existing policies in JKN-KIS especially medicine policy.; Stakeholders should actively participate in seminars held by the government	1. Stakeholders should actively follow the latest developments regarding the existing policies in JKN-KIS especially medicine policy; 2. Stakeholders should actively participate in seminars held by the government; 3. The government should make guidelines on the application of HTA in Indonesia; 4. The government should disseminate the guidelines of HTA implementation that would be made; 5. The gov…	Every stakeholder actively updates their knowledge on medicines policy in the JkN-KIS era
Recommendation to implement HTA	Doctors	doctors 3	“Selain membuat regulasi yang jelas tentang fungsi HTA. Pemerintah juga harus mensosialisasikan ke seluruh stakeholder. Salah satunya materi-materi seminar itu harus tentang HTA sehingga orang-orang paham. Kemudian pemerintah juga sebaiknya lebih memperketat lagi kalau ada yang buat kegiatan seminar pesertanya itu dicek semua. Jadi jangan asal kasi sertifikat. Sudah pernah sebenarnya ada sosialis…	"In addition to making clear regulation of HTA functions. The government should also socialize it to all stakeholders. One of these seminar materials should be about HTA so people understand. Then the government should also be more tighten again if there is a seminar for the participants, it is checked all. So do not just give a certificate. There's already been a socialization about fornas. But …	The government should make guidelines on the application of HTA in Indonesia; the government should disseminate the guidelines of HTA implementation that wold be made; The government should make a lot of seminars about HTA; The seminar certificate used for promotion should only be submitted to the attendees		Government makes clear regulation on HTA and promotes HTA to all stakeholders.
Recommendation to implement HTA	Doctors	doctors 4	“Kalau untuk perusahaan obat pemasaran obatnya kalau bisa jangan terlalu jor-joran atau agresif mungkin yah. Jangan selalu mengupayakan obatnya diresepkan dengan cara apapun. Cara apapun maksudnya memberikan janji-janji ke dokter-dokter apabila obatnya di resepkan. Sebaiknya perusahaan farmasi bersaing saja secara sehat dengan produk lainnya pada saat di HTA kan. Buat para dokter dan tenaga keseh…	"Drug marketing companies should not be too aggressive. Do not always get the medicine prescribed in any way. Any way means giving promises to the doctors if the medicine is prescribed. We recommend that pharmaceutical companies compete only in a healthy manner with other products at the time in HTA right. Make the doctors and other health workers have to change their mindset maybe well. From the…	Pharmaceutical Industry should not provide excessive incentives for doctors prescribing their medicines; Pharmaceutical companies should compete fairly when their medicines go through the HTA process; Doctors should change their mindset from money-oriented to healing orientation.	1. Pharmaceutical Industry should not provide excessive incentives for doctors prescribing their medicines; 2. Pharmaceutical companies should compete fairly when their medicines go through the HTA process; 3. Doctors should change their mindset from money-oriented to healing orientation. 4. Governments should be able to supervise pharmaceutical companies that provide excessive incentives for doc…	Pharmaceutical industries promote their products ethically (limit their influence on doctors' prescribing behaviour).
Recommendation to implement HTA	Doctors	doctors 4	“Pemerintah harus bisa mengawasi perusahaan-perusahaan obat yang terlalu agresif dalam memasarkan obat mereka. Dokter juga diawasi agar meresepkan obat kalau tidak berdasarkan fornas harus berdasarkan bukti ilmiah. Yang terpenting yang dilakukan pemerintah yaitu karena di negara kita masih kurang pakar HTA, maka sebaiknya membedayakan mahasiswa-mahasiswa yang sudah sekolah mengambil jurusan terse…	"The government should be able to supervise overly aggressive drug companies in marketing their drugs. Doctors are also monitored for prescribing drugs if not based on fornas should be based on scientific evidence. The most important thing that the government is doing is because in our country is still less expert HTA, it is better to educate the students who have taken the majors abroad.Karena f…	Governments should be able to supervise pharmaceutical companies that provide excessive incentives for doctors prescribing their medicines; Doctors should be supervised in order to provide scientific evidence when prescribing medicines outside of NF; The government should empower Indonesian students who are taking education on HTA; The government should open a study program on HTA at universities…		Government monitors pharmaceutical industries' marketing strategy and doctors' prescribing, involves individuals who have studied HTA abroad, establishes HTA as a new branch of knowledge in Indonesia
Recommendation to implement HTA	Doctors	doctors 5	“Semua para stakeholder harus berperan aktif untuk mengimplementasikan HTA pada kebijakan obat yaitu fornas dan e-catalog. Pengusul atau para dokter dan Komite fornas harus meningkatkan kemampuan mereka tentang ilmu HTA. Proses HTA itu juga harus tranparan dan hasil kajian HTAnya sebaiknya dipublikasi tidak hanya dalam bahasa inggris tetapi juga dalam bahasa Indonesia sehingga para pasien juga bi…	"All stakeholders must play an active role in implementing HTA on drug policies such as fornas and e-catalogs. The proposer or the doctors and the National Committee should improve their ability on the science of HTA. The HTA process should also be transparent and the results of HTA review should be published not only in English but also in Indonesian so that patients can also be educated by read…	Stakeholders should have a desire to implement HTA on drug policy in the JKN-KIS era; The doctors as proposers of the NF medicine list must have HTA capability; Fornas committee as a decision maker of NF medicine lists must have the HTA capability; The implementation of HTA should be transparent; The results of HTA review should be available in Indonesian language; The pharmaceutical industry sho…	1. Stakeholders should have a desire to implement HTA on drug policy in the JKN-KIS era; 2. The doctors as proposers of the NF medicine list must have HTA capability; 3. NF committee as a decision maker of NF medicine lists must have the HTA capability; 4. The implementation of HTA should be transparent; 5. The results of HTA review should be available in Indonesian language; 6. The pharmaceutica…	All stakeholders actively implement HTA in the national formulary and e-catalogue. Doctors and the national formulary committee update themself on HTA. Publication on HTA studies in English and national language (for the patients). Transparency in HTA process. Pharmaceutical industries support funding for HTA researchers on their product.
Recommendation to implement HTA	Doctors	doctors 5	“Selain membuat regulasi yang jelas tentang HTA. Pemerintah juga sebaiknya menyediakan tempat khusus untuk mempublikasikan kajian-kajian tentang HTA. Memberikan insentif bagi para pakar HTA, mengajak universitas di dalam negeri agar membuat universitas yang ada fakultas HTAnya. Dan terakhir pemerintah menarik semua pakar-pakar HTA asli indonesia yang ada di luar negeri untuk melakukan kajian HTA …	"Makes clear regulation of HTA. The government should also provide a special place to publish studies on HTA. Providing incentives for HTA experts, inviting universities in the country to create universities that have HTA faculty. And lastly the government pulled all the indigenous experts HTA indonesian abroad to conduct study of HTA in Indonesia. ".	The government should make guidelines on the application of HTA in Indonesia; The government should provide a place for the publication of the results of the HTA study; The Government should provide incentive for HTA experts; The government should open HTA study program at universities in Indonesia; The government should empower Indonesian students who are taking education on HTA;		Government makes clear regulations on HTA, platform for HTA publications, incentives to HTA experts, support national universities to develop faculty that provides study on HTA, bring back Indonesian experts in HTA from abroad to do HTA research.
Recommendation to implement HTA	Doctors	doctors 6	“Bagi stakeholders perlu mengupgrade ilmu mereka setiap saat. Dokter dan tenaga kesehatan lain harus mengupgrade ilmu mereka tentang HTA. Ego sesama profesi dan antar profesi harus bisa di kesampingkan. Apabila memang ada yang memiliki pandangan lain harus bisa dan berani membuktikan hasil pandangannya.	"Stakeholders need to upgrade their knowledge at any time. Doctors and other health workers should upgrade their knowledge of HTA. The selfishness of fellow professions and between professions should be set aside. If there are others who have other views should be able to and dare to prove the outcome of his views.	Stakeholders should actively follow the latest developments regarding the existing policies in JKN-KIS especially medicine policy; The doctors as proposers of the NF medicine list and other health workers must have HTA capability; Selfishness among fellow professions and different professions in health should be eliminated; Different views must be well proven	1. Stakeholders should actively follow the latest developments regarding the existing policies in JKN-KIS especially medicine policy; 2. The doctors as proposers of the NF medicine list and other health workers must have HTA capability; 3. Selfishness among fellow professions and different professions in health should be eliminated; 4. Different views must be well proven; 5. The government must p…	Stakeholders update themself on the subject and HTA. Professionals express their views based on evidence.
Recommendation to implement HTA	Doctors	doctors 6	“Pemerintah harus menyiapkan SDM yang memiliki kapabilitas tentang HTA. Menyekolahkan tenaga kesehatan ke luar negeri untuk mempelajari HTA saya rasa salah satu tindakan yang sangat benar dilakukan oleh pemerintah. Para SDM ini harus diikat agar selesai menempuh pendidikan pulang ke Indonesia untuk mentransfer ilmunya ke tenaga kesehatan lainnya. Bagi tenaga kesehatan yang tidak mendapatkan kesem…	"The government must prepare human resources that have the capability of HTA. Educating health workers abroad to study HTA I think one of the most correct actions is done by the government. These human resources must be tied up so that after they finish their education, they return to Indonesia to transfer their knowledge to other health workers. For health workers who do not get the opportunity …	The government must prepare human resources that have the capability of HTA; The government should empower Indonesian students who are taking education on HTA; The government should open HTA study program at universities in Indonesia;		Government facilitates healthcare professionals to study about HTA.
Conclusion	Doctors	All Doctors					1. Support prescription of medicines listed in the national formulary (doctors remind one another, reward-punishment system on prescribing medicines not listed on the national formulary, lowering medical education cost, pharmacist s confim doctors' prescription, pharmaceutical industries limit its influence on doctors' prescribing behaviour, patients change their perception on the efficacy of gen…
Recommendation to implement HTA	Patients	Patient 1	“Maybe the people inside it [health system] have to be evaluated so that their performances [would] be better”.	“Maybe the people inside it [health system] have to be evaluated so that their performances [would] be better”.	evaluate the performances of health workers. Create strong regulation to implement HTA.	1. The Government should evaluate the performances of health workers; 2. The government should make guidelines on the application of HTA in Indonesia;	Performance evaluation of the people involved in the health system
Recommendation to implement HTA	Patients	Patient 1	“In my opinion, make a strong regulation to run all the programs we’ve told earlier [HTA], for Indonesian welfare”	“In my opinion, make a strong regulation to run all the programs we’ve told earlier [HTA], for Indonesian welfare”			Strong regulation to implement HTA
Recommendation to implement HTA	Patients	patient 2	“They should collaborate so that all will be fulfilled”.	“They should collaborate so that all will be fulfilled”.	All stakeholders should be collaborated and the government need to give direct intervention.	1. All stakeholders should be collaborated; 2. The Government should evaluate the performances of health workers;	Collaboration
Recommendation to implement HTA	Patients	patient 2	In my opinion, [the government] must intervene sometimes, don’t just only do meetings because it only wastes budget, and nothing’s working.”	In my opinion, [the government] must intervene sometimes, don’t just only do meetings because it only wastes budget, and nothing’s working.”			Real action from the government
Recommendation to implement HTA	Patients	Patient 3	“They should work together to think what kind of policy should be implemented to run HTA program which you have explain to me”.	“They should work together to think what kind of policy should be implemented to run HTA program which you have explain to me”.	Stakeholder should work together and think how the HTA can be implemented; the goi should create society oriented policy.	1. Stakeholders should integrate perceptions about the implementation of HTA since it has not run yet; 2. The government should support society oriented policy like HTA.	Collaboration
Recommendation to implement HTA	Patients	Patient 3	“The GOI should support every policies or programs which are in side of the society. The society should be as the main aims when the government create the policy.”	“The GOI should support every policies or programs which are in side of the society. The society should be as the main aims when the government create the policy.”			Support from the government
Recommendation to implement HTA	Patients	Patient 4	“I think everything must be controlled so that everything goes well.”	“I think everything must be controlled so that everything goes well.”	everything should be controlled in JKN and do not make patients difficult in the helathcare facilities.	All stakeholders should be collaborated;	Management
Recommendation to implement HTA	Patients	Patient 4	“Well,,., during this time we’re always being put back and forth at the hospital. So, poor the patients who have been already in an emergency condition, but still have a lot of things to be taken care of. My suggestion is don’t be too complicated, poor the people who are not educated, who don’t know anything, while the people who are educated may also not know everything. So, don’t make the patie…	“Well,,., during this time we’re always being put back and forth at the hospital. So, poor the patients who have been already in an emergency condition, but still have a lot of things to be taken care of. My suggestion is don’t be too complicated, poor the people who are not educated, who don’t know anything, while the people who are educated may also not know everything. So, don’t make the patie…			Make situation easier/simpler for the patients
Recommendation to implement HTA	Patients	Patient 5	They seem to have to go down to the field so they know what kind of conditions in the field”.	They seem to have to go down to the field so they know what kind of conditions in the field”.	The GOI should look the situation in the field directly.	The GOI should be more pay attention in running HTA	Real action from the government (in the field)
Recommendation to implement HTA	Patients	Patient 5	“Should pay more attention to the performance of those who run the task as a policymaker, so that all directed”	“Should pay more attention to the performance of those who run the task as a policymaker, so that all directed”			Monitor performance of the people involved
Recommendation to implement HTA	Patients	patient 6	“Must be solid I think, for the achievement of all this.”	“Must be solid I think, for the achievement of all this.”	All stakeholders must be solid and the GOI should have a mature prospective to run HTA	All stakeholders should be collaborated;	Solidity
Recommendation to implement HTA	Patients	patient 6	“I think the government should be more mature in running the program.”	“I think the government should be more mature in running the program.”			More consideration
Conclusion	Patients	All Patients					Regulation, collaboration, supporting role, real work/action, management, evaluation and monitoring of persons involved in the program, careful/considerable plan, solidity.
Recommendation to implement HTA	Pharmaceutical Industry	Pharmaceutical Industry 1	Kalau dilihat, sebenarnya kita belum bisa terlepas dari faktor ekonomi. Indonesia masih menggunakan anggaran belanja yaitu APBN sebagai faktor dominan yang menggerakkan ekonomi. Seperti misalnya, untuk belanja obat untuk kebutuhan JKN. Itu juga juga masih menjadi driver untuk pertumbuhan pasar farmasi. Kalau dulu pertumbuhan pasar farmasi di drive oleh pelaku industri sendiri dengan cara promosi …	Try to note, in fact we can not be separated from economic factors. Indonesia still uses the budget of the State Budget (APBN) as the dominant factor that drives the economy. For example, for drug spending for the needs of JKN. It is also still a driver for the growth of the pharmaceutical market. In the past, the growth of the pharmaceutical market in the drive by the industry itself by way of p…	The government must obtain alternative funding instead of depend on the state budget to implement the HTA; The government must ensure that there is no collusion when using other sources of funding other than the state budget	1. The government must obtain alternative funding instead of depend on the state budget to implement the HTA; 2. The government must ensure that there is no collusion when using other sources of funding other than the state budget; 3. The government should provide incentives to doctors who obediently prescribe NF Medicine; 4. The Government should provide incentive for HTA experts; 5. The governm…
Recommendation to implement HTA	Pharmaceutical Industry	Pharmaceutical Industry 1	HTA seharusnya diimbangi dengan insentif.	HTA should be offset by incentives.	The government should provide incentives to doctors who obediently prescribe NF Medicine; The Government should provide incentive for HTA experts;		Provides incentives
Recommendation to implement HTA	Pharmaceutical Industry	Pharmaceutical Industry 1	Harus ada program sosialisasi, dan harus ada program penyesuaian.	There should be a socialization program, and there should be an adjustment program.	The government should disseminate the guidelines of HTA implementation that would be made;		Promotion and adaptation program
Conclusion	Patients	Pharmaceutical Industry					Provides incentives, conducts promotion and adaptation program.
Recommendation to implement HTA	Pharmacist	Pharmacist 1	“Harus ada sosialisasi dan pelatihan untuk dokter dan apoteker, agar dapat menjalankan program tsb. Perusahaan farmasi tentu saja harus mengikuti kebijakan pemerintah”.	There should be socialization and training for doctors and pharmacists, in order to run the program. Pharmaceutical companies must, of course, follow government policies	The government should provide training on HTA to all health workers in Indonesia; The pharmaceutical industry must follow HTA policies implemented by the government	1. The government should provide training on HTA to all health workers in Indonesia; 2. The pharmaceutical industry must follow HTA policies implemented by the government; 3. The government must prepare human resources that have the capability of HTA;	Promotion and training for doctors and pharmacists to implement HTA, pharmaceutical industries must follow the government policy.
Recommendation to implement HTA	Pharmacist	Pharmacist 1	“Pemerintah memperbaiki sistem terlebih dahulu, uji coba ke beberapa RS sbg pilot project, mempersiapkan perangkat keras dan lunak yang komprehensif, dan menyiapkan SOP dan SDM yang trampil terhadap softwarenya. Dan juga pemerintah harus memperhitungkan dengan matang, keuntungan dan kerugian secara finansial. Shg program tsb bisa berjalan secara berkesinambungan”.	The government improved the system first, piloted into several hospitals as pilot projects, prepared comprehensive hardware and software, and prepared SOPs and human resources skilled in the software. And also the government must calculate with maturity, profit and loss financially. So the program can run on an ongoing basis.	The government must prepare human resources that have the capability of HTA;		Government improves the system, prepares all instruments needed, calculates risk and benefit financially.
Recommendation to implement HTA	Pharmacist	Pharmacist 2	“Para stakeholder harus duduk bersama dengan pikiran yang jernih untuk membahas kepentingan bersama yaitu kepentingan bangsa dan negara”.	The stakeholders should sit together with a clear mind to discuss the common interests of the interests of the nation and state	Stakeholders should integrate perceptions about the implementation of HTA since it has not run yet;	1. Stakeholders should integrate perceptions about the implementation of HTA since it has not run yet; 2. The government should make guidelines on the application of HTA in Indonesia;	Stakeholders sit together and discuss national interest with a clear mind.
Recommendation to implement HTA	Pharmacist	Pharmacist 2	“Membuat regulasi yang jelas, sehingga dapat dilaksanakan oleh seluruh stakeholder terkait”	Make clear regulations, so that they can be implemented by all relevant stakeholders	The government should make guidelines on the application of HTA in Indonesia;		Government makes a clear regulation.
Recommendation to implement HTA	Pharmacist	Pharmacist 3	Melakukan sinergitas dalam mengawal pelaksanaan dan evaluasi kebijakan berkaitan JKN	Conducting synergy in guarding the implementation and evaluation of policies related to JKN	Stakeholders should integrate perceptions about the implementation of HTA since it has not run yet;	1. Stakeholders should integrate perceptions about the implementation of HTA since it has not run yet; 2. The government should make guidelines on the application of HTA in Indonesia;	Sinergy in performing and evaluating policies related to JKN.
Recommendation to implement HTA	Pharmacist	Pharmacist 3	Memfasilitasi perangkat aturan/regulasi dan teknologi system evaluasi komprehensif yang efektif dan efisien bagi para stakeholder	Facilitate effective regulatory and regulatory tools for effective and efficient evaluation system for all stakeholders	The government should make guidelines on the application of HTA in Indonesia;		Provides regulations and evaluation system for stakeholders.
Recommendation to implement HTA	Pharmacist	Pharmacist 4	“saya belum bisa banyak berkomentar untuk hal ini yah karena programnya belum saya rasakan. Tapi sebaiknya para stakeholder khususnya yang di bagian fasilitas kesehatan harus rajin mengupdate ilmu mereka dan juga rajin-rajin membaca peraturan terbaru yang dibuat oleh pemerintah, karena undang-undang HTA kan sudah ada, Tinggal dijalankan”.	I have not been able to comment much for this well because the program I have not felt. But it is better for the stakeholders, especially those in the healthcare department to be diligent in updating their knowledge and also diligent in reading the latest regulations made by the government, because the HTA law already exists,	Stakeholders should actively follow the latest developments regarding the existing policies in JKN-KIS especially medicine policy;	1. Stakeholders should actively follow the latest developments regarding the existing policies in JKN-KIS especially medicine policy; 2. The government should make guidelines on the application of HTA in Indonesia; 3. The government should disseminate the guidelines of HTA implementation that would be made;	Stakeholders update themself on the subject and medicine policies.
Recommendation to implement HTA	Pharmacist	Pharmacist 4	“Untuk melaksanakan HTA, pemerintah sebaiknya mensosialisasikan bahwa kita sudah punya landasan hukum untuk melaksanakan HTA. Dan segera menyusun pedoman penerapan HTA dan yang paling penting adalah mensosialisasikan kepada seluruh stakeholder terkait mulai dari dokter, apoteker, pasien, industri farmasi, dan sebagainya”.	To implement HTA, the government should socialize that we already have a legal basis for implementing HTA. And immediately prepare the guidelines for the implementation of HTA and the most important is to socialize to all relevant stakeholders ranging from doctors, pharmacists, patients, pharmaceutical industry, and so on	The government should make guidelines on the application of HTA in Indonesia; The government should disseminate the guidelines of HTA implementation that would be made;		Government promotes law that underlies HTA implementation, prepares HTA guidelines, promotes HTA guidelines to all relevant stakeholders.
Recommendation to implement HTA	Pharmacist	Pharmacist 5	“bagi saya karena HTA itu kan ilmu multi-disiplin yah, jadi baik itu apoteker, dokter, akademisi, dan lain-lain mari kita berembuk dan berbagi tugas siapa menjalankan apa”.	For me because HTA is a multidisciplinary science. So, pharmacists, doctors, academics, and others let us counsel and share whose duties run what	Stakeholders should integrate perceptions about the implementation of HTA since it has not run yet;	1. Stakeholders should integrate perceptions about the implementation of HTA since it has not run yet; 2. The government should make guidelines on the application of HTA in Indonesia; 3. The government should disseminate the guidelines of HTA implementation that would be made;	Discuss who does what.
Recommendation to implement HTA	Pharmacist	Pharmacist 5	“Pemerintah perlu membuat aturan yang jelas mengenai tugas pokok dan fungsi masng-masing stakeholders. Kalau bisa masyarakat juga diajak berpartisipasi. Dan program ini mesti tersosialisasikan dengan baik”.	The government needs to make clear rules about the main tasks and functions of each stakeholder. If possible, the community is also invited to participate. And this program should be well socialized	The government should make guidelines on the application of HTA in Indonesia; The government should disseminate the guidelines of HTA implementation that would be made;		Government makes regulations on the task and role of every stakeholders, promotes the program, involves the society.
Recommendation to implement HTA	Pharmacist	Pharmacist 6	“HTA itu kan membutuhkan biaya yang tidak sedikit. Jadi yang bisa dilakukan oleh para stakeholder adalah mengawal pelaksanaan program HTA dengan baik agar dapat berjalan sesuai dengan perundang-undangan yang berlaku dan sesuai dengan apa yang kita ekspektasikan bersama dari Implementasi HTA ini.”.	HTA requires a lot of money. So what can be done by the stakeholders is overseeing the implementation of the HTA program well in order to run in accordance with applicable legislation and in accordance with what we expect together from the implementation of this HTA	Stakeholders should actively follow the latest developments regarding the existing policies in JKN-KIS especially medicine policy;	1. Stakeholders should actively follow the latest developments regarding the existing policies in JKN-KIS especially medicine policy; 2. The government should make guidelines on the application of HTA in Indonesia; 3. Governments should collect references to good HTA implementation in other countries before making Guidelines; 4. The government should disseminate the guidelines of HTA implementati…	Stakeholders guard the implementation of HTA well.
Recommendation to implement HTA	Pharmacist	Pharmacist 6	“membuat pedoman yang jelas tentang bagaimana seharusnya pelaksanaan HTA. Coba bandingkan dengan bagaimana implementasi HTA yang dilakukan dinegara lain yang dapat diadopsi di negara Indonesia. Setelah itu perlu sosialisasi secara massif sehingga tidak hanya daerah atau kota besar yang merasakan dampaknya tetapi juga sampai hingga daerah pedalaman”.	Make clear guidelines on how the implementation of HTA should be implemented. Try to compare with how the implementation of HTA made in other countries that can be adopted in the country of Indonesia. After that massive socialization needed so that not only regions or big cities that feel the impact but also up to the hinterland.	The government should make guidelines on the application of HTA in Indonesia; Governments should collect references to good HTA implementation in other countries before making Guidelines; The government should disseminate the guidelines of HTA implementation that would be made;		Makes guidelines on HTA implementation and big promotion to all regions, including remote areas.
Conclusion	Patients	All Pharmacists					Government: prepares clear regulations, better system, instruments, guidelines, risk-benefit calculation in financial term; promotes HTA to all stakeholders and all regions; involves the society. Stakeholders: follow the government policy, work together, keep updating on relevant knowledge and medicine policies, distribute the tasks/responsibilities, guard the implementation of HTA.
Recommendation to implement HTA	Policy Maker	HTA 1	kalau menurut saya pribadi langsung aja coba cari unversitas yang mau melakukan kajian HTA kalau gak mau sulit kayak UGM di kasi PR kemudian lakukan kan bisa dicoba	If I think personally just try to find universities who want to review HTA if not want difficult. Such as Universitas Gadjah Mada (UGM) is given homework then do. It can be tried	The government should look for universities that are ready to conduct HTA studies	1. The government should look for universities that are ready to conduct HTA studies; 2. The BPJS (NHI Agency) as the payer should provide funding for the HTA study; 3. Stakeholders, especially doctors should have a desire to implement HTA on drug policy in the JKN-KIS era; 4. The government should make guidelines on the application of HTA in Indonesia; Legal aspects of HTA Implementation should …	Find a university for conducting HTA research.
Recommendation to implement HTA	Policy Maker	HTA 1	BPJS harus ikut berperan, tidak hanya mengandalkan anggaran APBN. Mereka harus berkontribusi karena bukan dia yang mengerjakan kajian HTA. Tetapi bisa dilakukan oleh akademisi.	BPJS must play a role, not just relying on the state budget. They have to contribute because they are not the ones doing the HTA study. But it can be done by academics.	The BPJS (NHI Agency) as the payer should provide funding for the HTA study.		BPJS provides funding.
Recommendation to implement HTA	Policy Maker	HTA 1	yang berperan dalam mensukseskan HTA dan JKN adalah bpjs, hta, kemenkes, akademisi, profesi, terus klinisi. Jadi ditiap topic yang diusulkan, usulan itukan bisa dari pasien, jadi pasien itu bisa kayak pendorong supaya dia bisa pakai obat itu seumur hidup dijamin, nah itu sudah mulai, jadi setiap topic itu klinisi ikut. katakanlah PHA, nah dokter jantung ikut disitu karena yang menetapkan level da…	Participating in the success of HTA and JKN-KIS are BPJS, HTA Committee, health ministry, academia, profession, and clinician. So in each of the proposed topics, the proposal can be from the patient, so the patient can support so they can use the drug with life-long assurance. Well that's starting, every topic that clinicians participate. Let's say PHA, the cardiologists are there because that se…	Stakeholders, especially doctors should have a desire to implement HTA on drug policy in the JKN-KIS era;		Involve BPJS, the ministry of health, academics, doctors, professionals, pharmacist.
Recommendation to implement HTA	Policy Maker	HTA 1	Yaitu dibuat mekanismenya, kan sekarang sudah ada panduan institusionalisasi.	Made the mechanism. Right now there is an institutionalization guide.	The government should make guidelines on the application of HTA in Indonesia
Recommendation to implement HTA	Policy Maker	HTA 1	linking to policy itu penting. Kalau yang dari generate evidence yang sementara sekolah HTA gitu kira-kira.	Linking to policy is important. If that from the generate evidence, students who temporarily school about the HTA can do that. So roughly.	Legal aspects of HTA Implementation should link to the policies; The government should empower Indonesian students who are taking education on HTA		Developing evidences for more medicines.
Recommendation to implement HTA	Policy Maker	HTA 1	ke depan kita membutuhkan generate evidence yang banyak. Tidak kayak sekarang yang setahun cuman 2.	In the future we need a lot of generate evidence. Not like now a year only two.	We should have a lot of generate evidence to implement HTA.
Recommendation to implement HTA	Policy Maker	HTA 1	Tetapi tidak bisa komite itu menjadi individu, jadi dia harus berada dalam universitas	But the committee can not be an individual, so he must be in the university	The HTA committee should involve the university in HTA studies		HTA committee is placed in the university.
Recommendation to implement HTA	Policy Maker	HTA 1	jadi bagaimana nanti kedepannya kapasitas yang bisa dimanfaatkan	So, how capacity can be utilized in the future	The doctors as proposers of the NF medicine list and other health workers must have HTA capability; NF committee as a decision maker of NF medicine lists must have the HTA capability;
Recommendation to implement HTA	Policy Maker	HTA 1	didalam organisasi itu seharusnya bpjs berkontribusi setiap permil dari iuran itu untuk HTA, tapi yang melakukan tidak harus bpjs, tapi kementerian kesehatan, kementerian kesehatan bisa mununjuk akademisi yang dianggap credible, nah kedepannya kira-kira gitu tantangannya, jadi kalau dana itu tantangannya ya iya..	Within the organization the NHI Agency (BPJS) should contribute each of the participant (patient) contributions to the HTA. But the study did not have to be carried out by BPJ, but the health ministry. The Ministry of Health can appoint academics who are considered credible, the future is about so challenging, so if the fund is a challenge, YES ..	The BPJS (NHI Agency) as the payer should provide funding for the HTA study.		BPJS provides funding. The ministry of health points out a credible academic.
Recommendation to implement HTA	Policy Maker	HTA 2	Yang sudah kita lakukan dalam pengembangan ini kita berupaya untuk siapkan dana dari luar. Kalau informasih yang kita dapat dari para ahli seperti prof.hasbullah, dinegara lain itu dananya dari jaminan social kesehatan, jadi misalnya di Inggris itu NICE itu dibiayayi oleh NHI nya Inggris. Itu cuman nol sekian persen dari dana jkn nya dia, jadi kita sudah melakukan itu dan bpjs.	What we have done in the development of HTA, we are trying to prepare funds from outside. If the information we get from experts like prof.hasbullah, in other countries it is funded from social security health. So for example in England it is NICE financed by its NHI England. That's zero percent of their National Health Insurance (JKN-KIS) fund, so we've done that and the National Health Insuranc…	The BPJS (NHI Agency) as the payer should provide funding for the HTA study;	1. The BPJS (NHI Agency) as the payer should provide funding for the HTA study; 2. The government must obtain alternative funding instead of depend on the state budget to implement the HTA; 3. The HTA committee should prepare an HTA review before getting the budget.	BPJS provides funding.
Recommendation to implement HTA	Policy Maker	HTA 2	Sekarang belum ada support dari BPJS tapi pada prinsipnya mereka siap, mereka menyadari dan mereka sudah tau karna itu kebutuhan mereka juga. Karna mereka kan dari dana jkn kalau tidak ada analisis yang kuat, evaluasi yang benar dari pakar hta, diluar itu kita minta donor-donor internasional dari luar untuk pengembangan SDM, yang kita lakukan adalah ikut seminar, latihan.	Now there is no support from BPJS. But in principle they are ready, they realize and they already know because it is their needs as well. Because they are from JKN-KIS funds. If there is no strong analysis, correct evaluation of HTA experts, beyond that we ask international donors from outside for human resources development. All we do is join a seminar, practice.	The BPJS (NHI Agency) as the payer should provide funding for the HTA study; The government must obtain alternative funding instead of depend on the state budget to implement the HTA;
Recommendation to implement HTA	Policy Maker	HTA 2	Memang nantinya supaya pendanaan itu lebih kuat, memang harus ada nanti regulasi yang mengatur dana jaminan sosial itu sekian persennya untuk dana jkn, sekarang belum ada, nah itu memang dibicarakan di komite untuk mengambil langkah itu nanti.	Indeed later to funding it stronger, indeed there must be a regulation that regulates social security funds that percentage to fund HTA. Now it is not there, it is indeed discussed on the committee to take that step later.	The BPJS (NHI Agency) as the payer should provide funding for the HTA study;		Regulation for BPJS funding.
Recommendation to implement HTA	Policy Maker	HTA 2	itu baru komite yang memikir, kita belum advokasi ke pemerintah untuk seperti itu. Tapi sebenarnya karna sudah ada pimpinan kita bersama ketua hta, bersama bpjs, waktu itu ada studi banding ke NICE dan hitap, dan hta itu sumber terbesarnya dari jkn. Mereka sudah tau, cuman memang dari komite betul-betul harus bergerak dan tau bagaimana nih mekanismenya supaya itu menjadi sah dan menjadi pegangan.…	That's just the HTA committee who thinks. We have not advocated to the government for that. But actually because there is already our leader with the head of HTA committee, together with BPJS, at that time there are comparative studies to NICE and HITAP. The biggest source of HTA comes from JKN-KIS. They already know, but indeed from the committee really have to move and know how the mechanism so…	The HTA committee should prepare an HTA review before getting the budget		BPJS provides funding.
Recommendation to implement HTA	Policy Maker	NHI 1	Nah ini yang harus didudukkan dengan benar. BPJS itu pembeli dan pembayar. HTA itu adalah sesuatu yang belum dijamin. Itu tidak boleh masuk kedalam ranah yang sudah jelas untuk menjamin. Jadi HTA itu harus terpisah dari BPJS kesehatan. dan iuran peserta itu tidak bisa digunakan untuk sumbangan ke HTA untuk itu. Jadi HTA harus punya separate budget. Jadi apakah anggaran APBN yang melakukannya. Kar…	Well this should be properly seated. BPJS is buyer and payer. HTA is something that has not been guaranteed. It should not enter into a clear realm to guarantee. So the HTA should be separate from BPJS health. And the contributions of BPJS participants can not be used for donations to HTA for it. So HTA must have a separate budget whether it is the budget of the state budget. Because, back to the…	The budget of the HTA committee should not depend on the budget of BPJS.	1. The budget of the HTA committee should not depend on the budget of BPJS; 2. The budget of the HTA committee should only depend on the state budget instead of BPJS budget	Funding for HTA should be separated from BPJS.
Recommendation to implement HTA	Policy Maker	NHI 1	Kita bisa lihat HTA di Malaysia, HTA di Malaysia itukan domainnya kementrian kesehatan, berarti APBN. Jadi HTA itu ranahnya kementerian kesehatan APBN, sehingga harusnya kementerian kesehatan yang memberikan dana.	We can see HTA in Malaysia, HTA in Malaysia is the domain of the ministry of health, meaning the state budget. So HTA is the realm of the health ministry, so it should be the health ministry that provides the funds.	The budget of the HTA committee should only depend on the state budget instead of BPJS budget		The ministry of health provides funding for HTA.
Recommendation to implement HTA	Policy Maker	NHI 2	Kalau dari pemerintah, dia harus bisa menjabarkan di regulasi tentang apa itu HTA, apa fungsi HTA , siapa yang menjalankan, dan bagaimana mekanismenya. Sehingga HTA kita itu kuat. Pemerintah juga harus bisa mengupayakan ada peneliti penuh untuk HTA. Penelitian HTA masih dianggap sebagai sains job oleh para peneliti dan para ilmuwan. Harusnyakan punya goal. Kemudian pemerintah juga harus punya kon…	The government should be able to elaborate on the regulation of what is HTA, what is the function of HTA, who runs it, and how its mechanism. So our HTA is strong. The government should also be able to seek full researchers for HTA. HTA research is still considered a science job by researchers and scientists. It Must have a goal. Then the government must also have a consistency where our HTA dire…	The government should make guidelines on the application of HTA in Indonesia; The government must have a full researcher for the HTA study; The results of the HTA review should be made in the regulation of the minister of health	1. The government should make guidelines on the application of HTA in Indonesia; 2. The government must have a full researcher for the HTA study; 3. The results of the HTA review should be made in the regulation of the minister of health; 4. Stakeholders should integrate perceptions about the implementation of HTA since it has not run yet; 5. Data integration for HTA review should be collected; 6…	Government makes clear regulation on HTA, facilitates full researcher for HTA.
Recommendation to implement HTA	Policy Maker	NHI 2	Untuk para stakeholder lainnya, masih banyak hal yang harus dikaji, hal ini tidak bisa dikaji sendiri oleh KPTK. Kalau akademisi di universitas itu harus ikut meneliti tentang HTA kemudian hasil penelitiannya diserahkan kepada KPTK untuk di apraisal misalnya. Yang harus dilakukan dokter, apoteker dan orang-orang di fasilitas kesehatan menurut saya yaitu mendukung KPTK untuk melakukan dokumentasi …	For other stakeholders, there are still many things to be studied, this can not be self-assessed by KPTK (HTA Indonesia). For academics at the university, they should take part in researching the HTA and then the results of his research submitted to KPTK for apraisal for example. What to do doctors, pharmacists and people at health facilities in my opinion is to support the KPTK to perform data d…	Stakeholders should integrate perceptions about the implementation of HTA since it has not run yet; Data integration for HTA review should be collected; The pharmaceutical industry should provide a budget for carrying out the HTA study;		Academics conduct research on HTA for KPTK (Indonesian HTA), healthcare professionals and pharmaceutical industries document the data to support KPTK, Pharmaceutical industries give incentives to KPTK to do HTA research on their product without intervene the decision making process.
Recommendation to implement HTA	Policy Maker	NHI 2	Hasilnya nanti harusnya dibuat dalam bentuk permenkes.	The result of the study should be made in the form of health minister's regulation.	The results of the HTA review should be made in the regulation of the minister of health
Recommendation to implement HTA	Policy Maker	WHO 1	Well, what you see and from my experience in high income countries, there's often in seen, like for example in Thailand.. they have high tech… it's under the ministry of health, but, and it gets funds, but it has a kind of semi independent, actually it is independent in terms of what they can do in research, and I think in the Netherlands here similar situations where some institutes are official…	Well, what you see and from my experience in high income countries, there's often in seen, like for example in Thailand.. they have high tech… it's under the ministry of health, but, and it gets funds, but it has a kind of semi independent, actually it is independent in terms of what they can do in research, and I think in the Netherlands here similar situations where some institutes are official…	The HTA Committee may use the APBN for HTA studies but do not get any government intervention at all;	1. The HTA Committee may use the APBN for HTA studies but do not get any government intervention at all; 2. The government should make guidelines on the application of HTA in Indonesia; 3. We should have a lot of generate evidence to implement HTA; 4. The government should make guidelines on the application of HTA in Indonesia; 5. The government should make guidelines on the application of HTA in…	The HTA committee should work independently from the ministry of health even though they are funded by the ministry --> independent decision.
Recommendation to implement HTA	Policy Maker	WHO 1	there should be a strong regulation. Thats why I think HTA Committee and research. You can't do this kind of independent of the regulatory system, can be by law, can be by all other kind of regulatory frameworks, but it has to be embedded within the decision making process, so that all the parties play according to the rules and they know their each other responsibilities and they should not inte…	there should be a strong regulation. Thats why I think HTA Committee and research. You can't do this kind of independent of the regulatory system, can be by law, can be by all other kind of regulatory frameworks, but it has to be embedded within the decision making process, so that all the parties play according to the rules and they know their each other responsibilities and they should not inte…	The government should make guidelines on the application of HTA in Indonesia;		There should be a strong regulation embedded in a policy making process.
Recommendation to implement HTA	Policy Maker	WHO 1	I think it should consist of basic elements like I describe in the protocol you should provide evidence in this different issues like topic like effectiveness, proven effectiveness, safety, etc etc, but the way you organize it might be different in different countries. So there should be basic elements in it, but how countries implement this of course might be complete different. Maybe other coun…	I think it should consist of basic elements like I describe in the protocol you should provide evidence in this different issues like topic like effectiveness, proven effectiveness, safety, etc etc, but the way you organize it might be different in different countries. So there should be basic elements in it, but how countries implement this of course might be complete different. Maybe other coun…	We should have a lot of generate evidence to implement HTA.		Applies HTA principles, e.g. Provide evidences for effectiveness and safety
Recommendation to implement HTA	Policy Maker	WHO 1	I think for particular drugs, there should be strict protocol doing this investigation or research. Like you know, that you have strict guidelines how a --- 'how you call this' -- a, the whole documents should look like according to efficacy and clinical trials, systematic reviews, but also effectiveness in real life, and about the safety and about preparation effectiveness, cost effectiveness, a…	I think for particular drugs, there should be strict protocol doing this investigation or research. Like you know, that you have strict guidelines how a --- 'how you call this' -- a, the whole documents should look like according to efficacy and clinical trials, systematic reviews, but also effectiveness in real life, and about the safety and about preparation effectiveness, cost effectiveness, a…	The government should make guidelines on the application of HTA in Indonesia;		Every medicines should have strict research protocol.
Recommendation to implement HTA	Policy Maker	WHO 1	yes, they have strict protocols and what the information the groups who are comission to do work should live in terms of the evidence and then	yes, they have strict protocols and what the information the groups who are comission to do work should live in terms of the evidence and then	The government should make guidelines on the application of HTA in Indonesia;		A national formulary and list of essential medicines should at least be a part of medicine policies.
Recommendation to implement HTA	Policy Maker	WHO 1	74 W: what the medicine policy should be created? Like national formulary maybe? 75 R: Yes, NF should be at least be one of them.	74 W: what the medicine policy should be created? Like national formulary maybe? 75 R: Yes, NF should be at least be one of them.	NF should be one of the policies that do HTA
Recommendation to implement HTA	Policy Maker	WHO 1	But yes, essential drugs should also be.... the... (couldn't hear) have this list of essential drugs to come with the formulary.... What else? Yeah, I think it's so crucial to have also the medical profession behind this both the pharmacist and doctors, to have there buy in	But yes, essential drugs should also be.... the... (couldn't hear) have this list of essential drugs to come with the formulary.... What else? Yeah, I think it's so crucial to have also the medical profession behind this both the pharmacist and doctors, to have there buy in
Recommendation to implement HTA	Policy Maker	WHO 1	So again we have different way of doing the whole process, either you have an HTA institute like in Thailand or you do it like by commissioning, put it the budding process, that is what you see in some countries in Europe, where they don't have the NICE like in a UK, but they commission all the work by different academic institute or you.. in this academic institute with one PI they then call for…	So again we have different way of doing the whole process, either you have an HTA institute like in Thailand or you do it like by commissioning, put it the budding process, that is what you see in some countries in Europe, where they don't have the NICE like in a UK, but they commission all the work by different academic institute or you.. in this academic institute with one PI they then call for…	Academics should be involved in HTA implementation		Implementation of HTA can be in an institute or by commissioning from different academic institutes.
Conclusion	Patients	All Policy Makers					Government makes clear regulation on HTA, including the funding, and facilitates full researcher for HTA; BPJS funds HTA research, funding for HTA should not come from BPJS but from the ministry of health; Academics conduct research on HTA for KPTK (Indonesian HTA); healthcare professionals and pharmaceutical industries document the data to support KPTK; Pharmaceutical industries give incentives …

## Sheet: 6. Promoting Factor
S7. Raw materials
Code	Document group	Document name	Original Segment	Segment in English	Summary	wandy	sylvi
Promoting Factors to implement HTA	Doctors	doctors 1	“Faktor pendukungnya itu kita lakukan program JKN yang menuju UHC. Nah, kalau mau menuju UHC harus pakai HTA.	"The supporting factor that we do JKN program that led to UHC. Well, if you want to go to UHC, we must use HTA.	"The supporting factor that we do JKN program that led to UHC. Well, if you want to go to UHC, we must use HTA.	The JKN-KIS program leads to Universal Health Coverage.	JKN program as a promoting factor.
Promoting Factors to implement HTA	Doctors	doctors 2	“Faktor pendukung, Kita sudah menerapkan JKN dan ingin mencapai Universal Health Coverage. Kalau WHO kan sangat menyarankan menggunakan HTA pada negara yang ingin mencapai UHC. Jadi kalau kita mau sistem kesehatan kita seperti itu maka HTA harus digunakan.	"Supporting factors, we have implemented JKN and want to achieve Universal Health Coverage. If WHO would strongly recommend using HTA in countries that want to reach UHC. So if we want our health system like that then HTA should be used.	"Supporting factors, we have implemented JKN and want to achieve Universal Health Coverage. If WHO would strongly recommend using HTA in countries that want to reach UHC. So if we want our health system like that then HTA should be used.	The JKN-KIS program leads to Universal Health Coverage.	JKN program as a promoting factor.
Promoting Factors to implement HTA	Doctors	doctors 3	“Faktor pendukungnya Indonesia melaksanakan program JKN-KIS, Pemerintah juga ingin memangkas biaya kesehatan. Jadi, saya rasa penerapan HTA pada kebijakan obat di era JKN juga bisa menjadi faktor pendukung. Karena HTA kan tujuannya untuk memilih obat yang efisien dan efektif”.	"The supporting factor is that Indonesia is implementing the JKN-KIS program, the Government also wants to cut health costs. So, I think the application of HTA to drug policy in JKN era can also be a supporting factor. Because HTA is the goal to choose an efficient and effective drug ".	"The supporting factor is that Indonesia is implementing the JKN-KIS program, the Government also wants to cut health costs. So, I think the application of HTA to drug policy in JKN era can also be a supporting factor. Because HTA is the goal to choose an efficient and effective drug ".	1. The JKN-KIS program leads to Universal Health Coverage; 2. The government wants to save the budget in the health sector.	JKN-KIS program as a promoting factor.
Promoting Factors to implement HTA	Doctors	doctors 4	“Faktor pendukung HTA itu yang pertama kita membutuhkan obat yang benar-benar terseleksi dengan baik karena obat tersebut digratiskan untuk pasien JKN-KIS. Awalnya memang butuh anggaran yang banyak untuk membiayai kajian-kajian untuk setiap obat. Tapi setelah itu akan bisa dinikmati oleh seluruh stakeholder terkait. Faktor pendukung kedua, kita melakukan program JKN-KIS, pada program ini kita men…	"The HTA support factor was the first one that we needed a drug that was really well selected because it was free for JKN-KIS patients. Initially it takes a lot of budget to finance the studies for each drug. But after that will be enjoyed by all relevant stakeholders. The second supporting factor, we do the program JKN-KIS, in this program we are trying to spend the budget is not much but can co…	"The HTA support factor was the first one that we needed a drug that was really well selected because it was free for JKN-KIS patients. Initially it takes a lot of budget to finance the studies for each drug. But after that will be enjoyed by all relevant stakeholders. The second supporting factor, we do the program JKN-KIS, in this program we are trying to spend the budget is not much but can co…	1. The need for medicines subsidized by the state is really well selected 2. The JKN-KIS program leads to Universal Health Coverage; 3. The government wants to save the budget in the health sector.	Promoting factor: with JKN-KIS program, there is a need for well-selected medicines and a reality of limited budget to spend for medicines.
Promoting Factors to implement HTA	Doctors	doctors 5	“Faktor pendukungnya, kita punya program JKN-KIS, peraturan tentang HTA sudah dibuat meskipun tugas pokoknya belum disusun tapi kita sudah punya landasan untuk itu. Faktor pendukungnya lagi, kita punya beberapa mahasiswa di luar negeri yang sudah mengambil bidang tentang itu. Jadi ketika mereka pulang bisa mengabdi di negara untuk membuat kajian HTA. Mereka juga bisa kita manfaatkan sebagai katal…	"The supporting factor, we have JKN-KIS program, the rules on HTA have been made even though the main task has not been prepared but we already have a foundation for it. The supporting factor again, we have some students abroad who have taken the field about it. So when they come home they can serve in the country to make HTA study. They can also be used as a catalyst or liaison to HTA experts th…	"The supporting factor, we have JKN-KIS program, the rules on HTA have been made even though the main task has not been prepared but we already have a foundation for it. The supporting factor again, we have some students abroad who have taken the field about it. So when they come home they can serve in the country to make HTA study. They can also be used as a catalyst or liaison to HTA experts th…	1. The JKN-KIS program leads to Universal Health Coverage; 2. There is a legal basis for implementing HTA in Indonesia; 3. The existence of human resources candidates prepared to implement HTA in Indonesia. For example, Indonesian students studying the application of HTA abroad	Promoting factors: JKN-KIS program, regulation about HTA, several human resources studying HTA in developed countries.
Promoting Factors to implement HTA	Doctors	doctors 6	“Faktor pendukungnya itu karena kita menlaksanakan program skala internasional yaitu, Universal Health Coverage. program HTA ini kan diusulkan oleh WHO sangat cocok untuk negara yang melaksanakan program UHC dan memang sudah dilaksanakan di negara-negara maju dan negara yang baru menggunakan sistem UHC.”	"The supporting factor is that we are implementing an international scale program, Universal Health Coverage. This HTA program proposed by WHO is very suitable for countries implementing UHC program and it has been implemented in developed countries and new countries using UHC system. "	"The supporting factor is that we are implementing an international scale program, Universal Health Coverage. This HTA program proposed by WHO is very suitable for countries implementing UHC program and it has been implemented in developed countries and new countries using UHC system. "	The JKN-KIS program leads to Universal Health Coverage.	Promoting factor: goal to attain universal health coverage (UHC).
Conclusion	Doctors	All Doctors					JKN-KIS program, especially because with this program there is a realization of the need for well-selected medicines and limited budget to spend for, regulation on HTA, a potential new expert on HTA from local people who is studying on this topic in developed countries, a plan to achieve UHC.
Promoting Factors to implement HTA	Patients	Patient 1	“This program has been run in many countries so maybe it can [be run] in Indonesia, too, moreover, Jokowi is the president”.	“This program has been run in many countries so maybe it can [be run] in Indonesia, too, moreover, Jokowi is the president”.	“This program has been run in many countries so maybe it can [be run] in Indonesia, too, moreover, Jokowi is the president”.	1. HTA has been implemented in several countries; 2. Indonesia is led by a committed leader	Promoting factor: maybe the current Indonesian president.
Promoting Factors to implement HTA	Patients	patient 2	“Supporting factors may come from the people working on it, [whether they are] serious or not in running this program.”.	“Supporting factors may come from the people working on it, [whether they are] serious or not in running this program.”.	“Supporting factors may come from the people working on it, [whether they are] serious or not in running this program.”.	Health workers if they are serious about implementing HTA	Promoting factor: depends on the seriousness of persons who run the program.
Promoting Factors to implement HTA	Patients	Patient 3	“Like I’ve stated before Indonesia is actively to build infrastructure now for better country. Especially in health sector. So, every policies or programs which are on the sides of society should be implemented by the GOI”.	“Like I’ve stated before Indonesia is actively to build infrastructure now for better country. Especially in health sector. So, every policies or programs which are on the sides of society should be implemented by the GOI”.	“Like I’ve stated before Indonesia is actively to build infrastructure now for better country. Especially in health sector. So, every policies or programs which are on the sides of society should be implemented by the GOI”.	The condition of Indonesia which is currently actively developing health system	Promoting factor: a continuing building of infrastructure.
Promoting Factors to implement HTA	Patients	Patient 4	“The supporting factors maybe from the authorities in the system, such as doctors, pharmacists, government.”	“The supporting factors maybe from the authorities in the system, such as doctors, pharmacists, government.”	“The supporting factors maybe from the authorities in the system, such as doctors, pharmacists, government.”	Health workers if they are serious about implementing HTA	Promoting factor: maybe authorities who run the system.
Promoting Factors to implement HTA	Patients	Patient 5	“The supporting factors may be from adequate facilities”.	“The supporting factors may be from adequate facilities”.	“The supporting factors may be from adequate facilities”.	Indonesia has adequate facilities such as many public health centers	Promoting factor: maybe adequate facilities.
Promoting Factors to implement HTA	Patients	patient 6	“My opinion may be in terms of health facilities in Indonesia which has already been adequate and has many public health centers.”	“My opinion may be in terms of health facilities in Indonesia which has already been adequate and has many public health centers.”	“My opinion may be in terms of health facilities in Indonesia which has already been adequate and has many public health centers.”	Indonesia has adequate facilities such as many public health centers	Promoting factor: maybe adequate healthcare facilities.
Conclusion	Patients	All Patients					Patients were not certain about promoting factors to implement HTA. They stressed on the importance of authorities or persons who will run the program, also they viewed the facilities were adequate.
Promoting Factors to implement HTA	Pharmaceutical Industry	Pharmaceutical Industry 1	Faktor pendukung kalau saya bilang belum ada rasanya terlalu ekstrem. Tetapi kalau saya bilang ada itupun masih sangat kurang atau masih sangat terbatas. HTA seharusnya diimbangi dengan insentif.	The supporting factor if I say no yet, it feels too extreme. But if I say there is, it is still very less or still very limited. HTA should be offset by incentives.	The supporting factor if I say no yet, it feels too extreme. But if I say there is, it is still very less or still very limited. HTA should be offset by incentives.	Supporting factors of HTA are still very limited	Limited.
Conclusion	Pharmaceutical Industry	Pharmaceutical Industry					Limited factors, but did not explain further.
Promoting Factors to implement HTA	Pharmacist	Pharmacist 2	“SDM juga sebagai faktor pendukung karena tenaga kesehatan di Indonesia sudah banyak. Yang kedua sarana dan prasarana penyelenggara pelayanan kesehatan juga sudah banyak sampai ke pelosok-pelosok. Faktor pendukung lainnya HTA sudah mempunyai dasar hukum. Sehingga harus dilaksanakan oleh seluruh stakeholder terkait.	HR is also a supporting factor because health workers in Indonesia have a lot. The second facilities and infrastructure of health service providers also have many to the corners. Other supporting factors HTA already has a legal basis. So it must be implemented by all relevant stakeholders.	HR is also a supporting factor because health workers in Indonesia have a lot. The second facilities and infrastructure of health service providers also have many to the corners. Other supporting factors HTA already has a legal basis. So it must be implemented by all relevant stakeholders.	1. There are alot of health workers available; 2. Indonesia has adequate facilities such as many public health centers; 3. There is a legal basis for implementing HTA in Indonesia;	Promoting factor: many healthcare professionals, healthcare facilities, regulation on HTA.
Promoting Factors to implement HTA	Pharmacist	Pharmacist 3	updating isu terbaru terkait implementasi JKN	Updating the latest issues related to JKN implementation	Updating the latest issues related to JKN implementation	Get the latest issue related to JKN-KIS	Promotion of JKN program.
Promoting Factors to implement HTA	Pharmacist	Pharmacist 4	“Faktor pendukung menurut saya yaitu kita memiliki banyak tenaga kesehatan yang kurang diberdayakan. Apabila mereka semua dibekali pengetahuan tentang HTA maka mungkin implementasi HTA di Indonesia bisa dilakukan.	Supporting factors in my opinion that we have many health workers are less empowered. If they are all equipped with knowledge about HTA then maybe the implementation of HTA in Indonesia can be done	Supporting factors in my opinion that we have many health workers are less empowered. If they are all equipped with knowledge about HTA then maybe the implementation of HTA in Indonesia can be done	There are a lot of health workers available which need to be empowered;	Many healthcare professionals.
Promoting Factors to implement HTA	Pharmacist	Pharmacist 5	“Faktor pendukung menurut saya, kita sudah punya dasar dalam melaksanakan HTA pada peraturan yang sudah dibuat oleh pemerintah, yaitu UU SJSN kalau tidak salah, kita juga sudah punya aturan yang di buat oleh BPJS sendiri. Tinggal bagaimana proses menjalankannya itu pemerintah harus bisa memberdayakan para tenaga kesehatan yang sudah ada”	The supporting factor in my opinion, we already have a basis in implementing HTA on the regulations that have been made by the government, namely the SJSN Law if I am not wrong. We also have a rule that is made by BPJS own. Just how the process of running it the government should be able to empower the health workers who already exist	The supporting factor in my opinion, we already have a basis in implementing HTA on the regulations that have been made by the government, namely the SJSN Law if I am not wrong. We also have a rule that is made by BPJS own. Just how the process of running it the government should be able to empower the health workers who already exist	1. There is a legal basis for implementing HTA in Indonesia; 2. There are a lot of health workers available which need to be empowered;	Regulation on HTA (SJSN Law, regulation from BPJS), healthcare professionals.
Promoting Factors to implement HTA	Pharmacist	Pharmacist 6	faktor pendukungnya, itu kita sudah punya landasan untuk implementasi HTA. Kita juga punya komitmen untuk mencapai UHC. Untuk mencapai UHC itu kan sebaiknya mengimplementasikan HTA dan itu direkomendasikan sekali oleh WHO”.	Supporting factors, we already have a foundation for HTA implementation. We also have a commitment to achieve UHC. To reach UHC it is best to implement HTA and it is recommended by WHO	Supporting factors, we already have a foundation for HTA implementation. We also have a commitment to achieve UHC. To reach UHC it is best to implement HTA and it is recommended by WHO	1. The JKN-KIS program leads to Universal Health Coverage; 2. There is a legal basis for implementing HTA in Indonesia;	Regulation on HTA, a commitmment to achieve universal health coverage.
Conclusion	Pharmacist	All Pharmacists					JKN program, regulations on HTA and JKN, already adequate healthcare facilities and healthcare professionals available, a commitmment to achieve UHC.
Promoting Factors to implement HTA	Policy Maker	HTA 1	Indonesia itu beruntungnya kita memiliki legal aspek, sedangkan di Vietnam itu gak punya, di beberapa eropa juga gak punya, tapi dia menganggap gak perlu ada legal aspek karena yang penting prosesnya jalan dan linking to policy	Indonesia is lucky we have a legal aspect, while in Vietnam it does not have, in some europe also do not have, but he assume there is no need for legal aspects because of the important process of road and linking to policy	There is a legal basis for implementing HTA in Indonesia;	1. There is a legal basis for implementing HTA in Indonesia; 2. The existence of human resources candidates prepared to implement HTA in Indonesia. For example, Indonesian students studying the application of HTA abroad; 3. There are a lot of health workers available which need to be empowered; 4. The willingness of the NHI Agency to provide funds for the implementation of HTA	Regulation on HTA
Promoting Factors to implement HTA	Policy Maker	HTA 1	Nah itu legal aspek, ada SK, ada mandate dari Undang-Undang, harus memastikan manfaat jkn. Jadi itu udah bekal, terus kalau dibilang gak punya orang-orang pinter itu sebenarnya banyak, itu orang-orang yang sekolah dibelanda itu banyak. Cuman ita kan karena kita baru mulai dan baru cari bentuk maka pola itukan harus dicari caranya, supaya kita lebih bisa dinamis, fleksibel dan cepat bergerak.	Well that's a legal aspect, there is a Decree, there is a mandate of the Law, should ensure the benefits of jkn. So it's already stock. Then, if we say we do not have clever people, that's actually a lot, it's people who school in the Netherlands a lot. However, it is because we are just starting and looking for a new form then the pattern must be searched, so we can be more dynamic, flexible and…	The existence of human resources candidates prepared to implement HTA in Indonesia. For example, Indonesian students studying the application of HTA abroad		Regulation on HTA, Law on JKN.
Promoting Factors to implement HTA	Policy Maker	HTA 1	Jumlah tenaga kesehatan di kemenkes itu kan sebenarnya sudah cukup,	The number of health workers in the health ministry is actually enough,	There are a lot of health workers available which need to be empowered;		Many healthcare professionals.
Promoting Factors to implement HTA	Policy Maker	HTA 1	bpjs ini bisa menyediakan dana	BPJS (NHI Agency) can provide funding	The willingness of the NHI Agency to provide funds for the implementation of HTA		Budget from BPJS
Promoting Factors to implement HTA	Policy Maker	HTA 2	Komitmen, kemudian baru regulasinya, tersedianya SDM yang memadai, maupun finansialnya. Tapi memang yang no 1 itu adalah komitmen dari pimpinan, pemahaman, bahwa hta itu bukan pekerjaan yang singkat, yang langsung ada hasil, itu yang paling berat.	Commitment, then regulation, the availability of adequate human resources, and financially. But the first is the commitment of the leadership, the understanding, that it is not a short work with immediate results, it is the hardest.	Commitment, then regulation, the availability of adequate human resources, and financially. But the first is the commitment of the leadership, the understanding, that it is not a short work with immediate results, it is the hardest.	1. There are a lot of health workers available which need to be empowered; 2. Availability of budget to implement HTA	Commitmment from the government.
Promoting Factors to implement HTA	Policy Maker	NHI 1	Regulasi yang sudah di buat oleh pemerintah. Kita membanagun HTA, namanya kan health technology assessment, berarti kita melakukan pengkajian. ada perintah pada organisasi tersebut. Jadi mulai dari regulasi pementukannya, kemudian fungsi tugas pokok, kemudian pendanaannya untuk mereka birokrasi, SDM nya.	Regulations that have been made by the government. We build HTA, its name is health technology assessment, meaning we do the assessment. There is a command on the organization. So start from the regulation of its formation, then the main task function, then funding for their bureaucracy, its human resources.	Regulations that have been made by the government. We build HTA, its name is health technology assessment, meaning we do the assessment. There is a command on the organization. So start from the regulation of its formation, then the main task function, then funding for their bureaucracy, its human resources.	There is a legal basis for implementing HTA in Indonesia;	Regulation on HTA
Promoting Factors to implement HTA	Policy Maker	NHI 2	Faktor pendukung, pertama sekarang pemerintah kita sudah berafiliasi dengan berbagai HTA yang ada di luar negeri. Hal ini digunakan untuk menimba ilmu memperbanyak sumber daya manusia yang bisa melakukan HTA di negara kita. Kita juga sudah kerjasama dengan HITAP (HTAnya thailand). Kemudian, NHF inggris juga memberikan capacity building. Kita juga sudah mendapatkan support dari AusAID terutama unt…	Supporting factors, first now our government is already affiliated with various existing HTA abroad. It is used to gain knowledge, increase the human resources that can do HTA in our country. We also have cooperation with HITAP (HTA committee in thailand). Then, the NHF also provides capacity building. We also have support from AusAID especially for experts on HTA. We also have regulatory support…	An efforts to build relationships with countries that well implementation of HTA; Implement an integrated health insurance system; There is a legal basis for implementing HTA in Indonesia;	1. An efforts to build relationships with countries that well implementation of HTA; 2. Implement an integrated health insurance system; 3. There is a legal basis for implementing HTA in Indonesia;	Regulation on HTA, networking with HTAcommittee in more experienced countries, integrated JKN data.
Promoting Factors to implement HTA	Policy Maker	NHI 2	Saat ini BPJS dan faskes sudah berusaha mengintegrasikan data-data yang ada di Indonesia melalui menggabungkan sistem IT yang ada di rumah sakit. Jadi nanti datanya bisa digunakan untuk keperluan HTA.	Currently BPJS and health facilities have been trying to integrate existing data in Indonesia through the incorporation of existing IT systems in hospitals. So later the data can be used for HTA purposes.	An efforts to integrate existing health data in health facilities in Indonesia for HTA study purposes		Integrated JKN data
Promoting Factors to implement HTA	Policy Maker	WHO 1	I think people who already have gone to the process, could be from HIC or from, also like LIC, who has already gone to the process, so I think a institute like HITAP, there are some other insitutes, like in Latin America, who went through the post recently who started it like in the same condition, with low budget, with low expertise in the country, they can help, but also other international exp…	I think people who already have gone to the process, could be from HIC or from, also like LIC, who has already gone to the process, so I think a institute like HITAP, there are some other insitutes, like in Latin America, who went through the post recently who started it like in the same condition, with low budget, with low expertise in the country, they can help, but also other international exp…	I think people who already have gone to the process, could be from HIC or from, also like LIC, who has already gone to the process, so I think a institute like HITAP, there are some other insitutes, like in Latin America, who went through the post recently who started it like in the same condition, with low budget, with low expertise in the country, they can help, but also other international exp…	An efforts to build relationships with countries that well implementation of HTA;	HTA committee from more experienced countries, international HTA experts, local HTA experts.
Conclusion	Policy Makers	All Policy Makers					Regulations on HTA and JKN; already adequate healthcare professionals available; availability of BPJS budget; commitmment from the government; integrated data on JKN; networking with HTA committee in more experienced countries, international and local HTA experts available
